# Supplementary material for: RDT performance through high-throughput bead-based antigen detection during malaria school survey in Senegal
Source: Front Parasitol. 2025 May 29;4:1598280. doi: 10.3389/fpara.2025.1598280 (PMC12159022; doi:10.3389/fpara.2025.1598280)
Supplement: Supplementary file 1 [file DataSheet1.xlsx]

## Sheet: Final
line	district	Plate	ID	Location	PLDH_26	PfHRP2_28	PAldo_42	PET	district	School_daara	village	Idfield	_Record your current location_latitude	_Record your current location_longitude	_Record your current location_altitude	_Record your current location_precision	Signature	Signature_URL	_id	_submission_time	School_Daara_Survey_vf._index	Date	ID2	ID_Manuel	Age	Sexe	Adresse	Filter Paper Fait	Resultat TDR	Antipaludique	Traitement	Autre_Traitement	Voyage 30 Derniers jours	Si Oui Pays ou Region	_submission__submission_time	start	end
1	Diourbel	SC SESEC 6	SESEC 0001	64(1,H8)	21	9.5	18.5		Diourbel	School-Sessene	Sessene	SCSES0001	14.6482	-16.2562	39.6068	5.169	1638527919607.jpg	https://kc.kobotoolbox.org/media/original?media_file=jgomis%2Fattachments%2F8439609f265a4012a93e47ac149f6df6%2Fe3a7da98-e1cb-47ea-abb4-a405704bfa38%2F1638527919607.jpg	128097715	2021-12-03 17:30:40	501	2021-12-03	SCSES0001		7	Féminin	SESSENE	Oui	Négatif	Oui	CPS		Non		2021-12-03 17:30:40	2021-12-03 10:36:05	2021-12-03 13:25:16
2	Diourbel	SC SESEC 6	SESEC 0002	66(1,B9)	120	82.5	23		Diourbel	School-Sessene	Sessene	SCSES0002	14.6482	-16.2562	39.6068	5.169	1638527919607.jpg	https://kc.kobotoolbox.org/media/original?media_file=jgomis%2Fattachments%2F8439609f265a4012a93e47ac149f6df6%2Fe3a7da98-e1cb-47ea-abb4-a405704bfa38%2F1638527919607.jpg	128097715	2021-12-03 17:30:40	501	2021-12-03	SCSES0002		6	Féminin	SESSENE	Oui	Négatif	Oui	CPS		Non		2021-12-03 17:30:40	2021-12-03 10:36:05	2021-12-03 13:25:16
3	Diourbel	SC SESEC 6	SESEC 0003	65(1,A9)	9	7.5	18		Diourbel	School-Sessene	Sessene	SCSES0003	14.6482	-16.2562	39.6068	5.169	1638527919607.jpg	https://kc.kobotoolbox.org/media/original?media_file=jgomis%2Fattachments%2F8439609f265a4012a93e47ac149f6df6%2Fe3a7da98-e1cb-47ea-abb4-a405704bfa38%2F1638527919607.jpg	128097715	2021-12-03 17:30:40	501	2021-12-03	SCSES0003		6	Féminin	SESSENE	Oui	Négatif	Oui	CPS		Non		2021-12-03 17:30:40	2021-12-03 10:36:05	2021-12-03 13:25:16
4	Diourbel	SC SESEC 6	SESEC 0004	56(1,H7)	9	11.5	16.5		Diourbel	School-Sessene	Sessene	SCSES0004	14.6482	-16.2562	39.6068	5.169	1638527919607.jpg	https://kc.kobotoolbox.org/media/original?media_file=jgomis%2Fattachments%2F8439609f265a4012a93e47ac149f6df6%2Fe3a7da98-e1cb-47ea-abb4-a405704bfa38%2F1638527919607.jpg	128097715	2021-12-03 17:30:40	501	2021-12-03	SCSES0004		6	Féminin	SESSENE	Oui	Négatif	Oui	CPS		Non		2021-12-03 17:30:40	2021-12-03 10:36:05	2021-12-03 13:25:16
5	Diourbel	SC SESEC 6	SESEC 0005	67(1,C9)	10	11.5	17.5		Diourbel	School-Sessene	Sessene	SCSES0005	14.6482	-16.2562	39.6068	5.169	1638527919607.jpg	https://kc.kobotoolbox.org/media/original?media_file=jgomis%2Fattachments%2F8439609f265a4012a93e47ac149f6df6%2Fe3a7da98-e1cb-47ea-abb4-a405704bfa38%2F1638527919607.jpg	128097715	2021-12-03 17:30:40	501	2021-12-03	SCSES0005		6	Féminin	SESSENE	Oui	Négatif	Oui	CPS		Non		2021-12-03 17:30:40	2021-12-03 10:36:05	2021-12-03 13:25:16
6	Diourbel	SC SESEC 6	SESEC 0006	62(1,F8)	13	9.5	16.5		Diourbel	School-Sessene	Sessene	SCSES0006	14.6482	-16.2562	39.6068	5.169	1638527919607.jpg	https://kc.kobotoolbox.org/media/original?media_file=jgomis%2Fattachments%2F8439609f265a4012a93e47ac149f6df6%2Fe3a7da98-e1cb-47ea-abb4-a405704bfa38%2F1638527919607.jpg	128097715	2021-12-03 17:30:40	501	2021-12-03	SCSES0006		7	Féminin	SESSENE	Oui	Négatif	Oui	CPS		Non		2021-12-03 17:30:40	2021-12-03 10:36:05	2021-12-03 13:25:16
7	Diourbel	SC SESEC 6	SESEC 0007	63(1,G8)	9	8.5	12.5		Diourbel	School-Sessene	Sessene	SCSES0007	14.6482	-16.2562	39.6068	5.169	1638527919607.jpg	https://kc.kobotoolbox.org/media/original?media_file=jgomis%2Fattachments%2F8439609f265a4012a93e47ac149f6df6%2Fe3a7da98-e1cb-47ea-abb4-a405704bfa38%2F1638527919607.jpg	128097715	2021-12-03 17:30:40	501	2021-12-03	SCSES0007		7	Féminin	SESSENE	Oui	Négatif	Oui	CPS		Non		2021-12-03 17:30:40	2021-12-03 10:36:05	2021-12-03 13:25:16
8	Diourbel	SC SESEC 6	SESEC 0008	60(1,D8)	62.5	169.5	18.5		Diourbel	School-Sessene	Sessene	SCSES0008	14.6482	-16.2562	39.6068	5.169	1638527919607.jpg	https://kc.kobotoolbox.org/media/original?media_file=jgomis%2Fattachments%2F8439609f265a4012a93e47ac149f6df6%2Fe3a7da98-e1cb-47ea-abb4-a405704bfa38%2F1638527919607.jpg	128097715	2021-12-03 17:30:40	501	2021-12-03	SCSES0008		7	Féminin	SESSENE	Oui	Négatif	Oui	CPS		Non		2021-12-03 17:30:40	2021-12-03 10:36:05	2021-12-03 13:25:16
9	Diourbel	SC SESEC 9	SESEC 0009	51(1,C7)	39	23	4.5		Diourbel	School-Sessene	Sessene	SCSES0009	14.6482	-16.2562	39.6068	5.169	1638527919607.jpg	https://kc.kobotoolbox.org/media/original?media_file=jgomis%2Fattachments%2F8439609f265a4012a93e47ac149f6df6%2Fe3a7da98-e1cb-47ea-abb4-a405704bfa38%2F1638527919607.jpg	128097715	2021-12-03 17:30:40	501	2021-12-03	SCSES0009		6	Féminin	SESSENE	Oui	Négatif	Oui	CPS		Non		2021-12-03 17:30:40	2021-12-03 10:36:05	2021-12-03 13:25:16
10	Diourbel	SC SESEC 6	SESEC 0010	53(1,E7)	19	18.5	16.5		Diourbel	School-Sessene	Sessene	SCSES0010	14.6482	-16.2563	32.5923	4.954	1638529110748.jpg	https://kc.kobotoolbox.org/media/original?media_file=jgomis%2Fattachments%2F8439609f265a4012a93e47ac149f6df6%2Fcb88c517-cc61-43ec-809b-2028e470ddb7%2F1638529110748.jpg	128099297	2021-12-03 17:39:34	502	2021-12-03	SCSES0010		6	Féminin	SESSENE	Oui	Négatif	Oui	CPS		Non		2021-12-03 17:39:34	2021-12-03 10:57:29	2021-12-03 13:32:46
11	Diourbel	SC SESEC 6	seSEC 0011	57(1,A8)	7	8.5	13.5		Diourbel	School-Sessene	Sessene	SCSES0011	14.6482	-16.2563	32.5923	4.954	1638529110748.jpg	https://kc.kobotoolbox.org/media/original?media_file=jgomis%2Fattachments%2F8439609f265a4012a93e47ac149f6df6%2Fcb88c517-cc61-43ec-809b-2028e470ddb7%2F1638529110748.jpg	128099297	2021-12-03 17:39:34	502	2021-12-03	SCSES0011		7	Masculin	SESSENE	Oui	Négatif	Oui	CPS		Non		2021-12-03 17:39:34	2021-12-03 10:57:29	2021-12-03 13:32:46
12	Diourbel	SC SESEC 6	SESEC 0012	55(1,G7)	9	10.5	13.5		Diourbel	School-Sessene	Sessene	SCSES0012	14.6482	-16.2563	32.5923	4.954	1638529110748.jpg	https://kc.kobotoolbox.org/media/original?media_file=jgomis%2Fattachments%2F8439609f265a4012a93e47ac149f6df6%2Fcb88c517-cc61-43ec-809b-2028e470ddb7%2F1638529110748.jpg	128099297	2021-12-03 17:39:34	502	2021-12-03	SCSES0012		7	Masculin	SESSENE	Oui	Négatif	Oui	CPS		Non		2021-12-03 17:39:34	2021-12-03 10:57:29	2021-12-03 13:32:46
13	Diourbel	SC SESEC 6	SESEC 0013	58(1,B8)	19	17.5	36.5		Diourbel	School-Sessene	Sessene	SCSES0013	14.6482	-16.2563	32.5923	4.954	1638529110748.jpg	https://kc.kobotoolbox.org/media/original?media_file=jgomis%2Fattachments%2F8439609f265a4012a93e47ac149f6df6%2Fcb88c517-cc61-43ec-809b-2028e470ddb7%2F1638529110748.jpg	128099297	2021-12-03 17:39:34	502	2021-12-03	SCSES0013		6	Masculin	SESSENE	Oui	Négatif	Oui	CPS		Non		2021-12-03 17:39:34	2021-12-03 10:57:29	2021-12-03 13:32:46
14	Diourbel	SC SESEC 8	SESEC 0014	68(1,D9)	59	32.5	15.25		Diourbel	School-Sessene	Sessene	SCSES0014	14.6482	-16.2563	32.5923	4.954	1638529110748.jpg	https://kc.kobotoolbox.org/media/original?media_file=jgomis%2Fattachments%2F8439609f265a4012a93e47ac149f6df6%2Fcb88c517-cc61-43ec-809b-2028e470ddb7%2F1638529110748.jpg	128099297	2021-12-03 17:39:34	502	2021-12-03	SCSES0014		7	Féminin	SESSENE	Oui	Négatif	Oui	CPS		Non		2021-12-03 17:39:34	2021-12-03 10:57:29	2021-12-03 13:32:46
15	Diourbel	SC SESEC 6	SESEC 0015	68(1,D9)	16	13.5	20		Diourbel	School-Sessene	Sessene	SCSES0015	14.6482	-16.2563	32.5923	4.954	1638529110748.jpg	https://kc.kobotoolbox.org/media/original?media_file=jgomis%2Fattachments%2F8439609f265a4012a93e47ac149f6df6%2Fcb88c517-cc61-43ec-809b-2028e470ddb7%2F1638529110748.jpg	128099297	2021-12-03 17:39:34	502	2021-12-03	SCSES0015		6	Féminin	SESSENE	Oui	Négatif	Oui	CPS		Non		2021-12-03 17:39:34	2021-12-03 10:57:29	2021-12-03 13:32:46
16	Diourbel		SESEC 0016						Diourbel	School-Sessene	Sessene	SCSES0016	14.6482	-16.2563	32.5923	4.954	1638529110748.jpg	https://kc.kobotoolbox.org/media/original?media_file=jgomis%2Fattachments%2F8439609f265a4012a93e47ac149f6df6%2Fcb88c517-cc61-43ec-809b-2028e470ddb7%2F1638529110748.jpg	128099297	2021-12-03 17:39:34	502	2021-12-03	SCSES0016		6	Féminin	SESSENE	Oui	Négatif	Oui	CPS		Non		2021-12-03 17:39:34	2021-12-03 10:57:29	2021-12-03 13:32:46
17	Diourbel	SC SESEC 6	SESEC 0017	69(1,E9)	19	35	14.5		Diourbel	School-Sessene	Sessene	SCSES0017	14.6482	-16.2563	32.5923	4.954	1638529110748.jpg	https://kc.kobotoolbox.org/media/original?media_file=jgomis%2Fattachments%2F8439609f265a4012a93e47ac149f6df6%2Fcb88c517-cc61-43ec-809b-2028e470ddb7%2F1638529110748.jpg	128099297	2021-12-03 17:39:34	502	2021-12-03	SCSES0017		7	Féminin	SESSENE	Oui	Négatif	Oui	CPS		Non		2021-12-03 17:39:34	2021-12-03 10:57:29	2021-12-03 13:32:46
18	Diourbel	SC SESEC 6	SESEC 0018	59(1,C8)	31	27.5	21.5		Diourbel	School-Sessene	Sessene	SCSES0018	14.6482	-16.2563	32.5923	4.954	1638529110748.jpg	https://kc.kobotoolbox.org/media/original?media_file=jgomis%2Fattachments%2F8439609f265a4012a93e47ac149f6df6%2Fcb88c517-cc61-43ec-809b-2028e470ddb7%2F1638529110748.jpg	128099297	2021-12-03 17:39:34	502	2021-12-03	SCSES0018		6	Féminin	SESSENE	Oui	Négatif	Oui	CPS		Oui		2021-12-03 17:39:34	2021-12-03 10:57:29	2021-12-03 13:32:46
19	Diourbel	SC SESEC 6	SESEC 0019	61(1,E8)	58	24.5	25.5		Diourbel	School-Sessene	Sessene	SCSES0019	14.6482	-16.2563	32.5923	4.954	1638529110748.jpg	https://kc.kobotoolbox.org/media/original?media_file=jgomis%2Fattachments%2F8439609f265a4012a93e47ac149f6df6%2Fcb88c517-cc61-43ec-809b-2028e470ddb7%2F1638529110748.jpg	128099297	2021-12-03 17:39:34	502	2021-12-03	SCSES0019		7	Féminin	SESSENE	Oui	Négatif	Oui	CPS		Non		2021-12-03 17:39:34	2021-12-03 10:57:29	2021-12-03 13:32:46
20	Diourbel	SC SESEC 6	SESEC 0020	54(1,F7)	2	3.5	16		Diourbel	School-Sessene	Sessene	SCSES0020	14.6482	-16.2563	32.5923	4.954	1638529110748.jpg	https://kc.kobotoolbox.org/media/original?media_file=jgomis%2Fattachments%2F8439609f265a4012a93e47ac149f6df6%2Fcb88c517-cc61-43ec-809b-2028e470ddb7%2F1638529110748.jpg	128099297	2021-12-03 17:39:34	502	2021-12-03	SCSES0020		7	Féminin	SESSENE	Oui	Négatif	Oui	CPS		Non		2021-12-03 17:39:34	2021-12-03 10:57:29	2021-12-03 13:32:46
21	Diourbel	SC SESEC 7	SESEC 0021	87(1,G11)	17.5	31	9		Diourbel	School-Sessene	Sessene	SCSES0021	14.6482	-16.2563	32.5923	4.954	1638529110748.jpg	https://kc.kobotoolbox.org/media/original?media_file=jgomis%2Fattachments%2F8439609f265a4012a93e47ac149f6df6%2Fcb88c517-cc61-43ec-809b-2028e470ddb7%2F1638529110748.jpg	128099297	2021-12-03 17:39:34	502	2021-12-03	SCSES0021		6	Masculin	SESSENE	Oui	Négatif	Oui	CPS		Non		2021-12-03 17:39:34	2021-12-03 10:57:29	2021-12-03 13:32:46
22	Diourbel	SC SESEC 7	SESEC 0022	81(1,A11)	18.5	22.5	22		Diourbel	School-Sessene	Sessene	SCSES0022	14.6482	-16.2563	32.5923	4.954	1638529110748.jpg	https://kc.kobotoolbox.org/media/original?media_file=jgomis%2Fattachments%2F8439609f265a4012a93e47ac149f6df6%2Fcb88c517-cc61-43ec-809b-2028e470ddb7%2F1638529110748.jpg	128099297	2021-12-03 17:39:34	502	2021-12-03	SCSES0022		6	Masculin	SESSENE	Oui	Négatif	Oui	CPS		Non		2021-12-03 17:39:34	2021-12-03 10:57:29	2021-12-03 13:32:46
23	Diourbel	SC SESEC 7	SESEC 0023	85(1,E11)	8.5	12	8		Diourbel	School-Sessene	Sessene	SCSES0023	14.6482	-16.2563	32.5923	4.954	1638529110748.jpg	https://kc.kobotoolbox.org/media/original?media_file=jgomis%2Fattachments%2F8439609f265a4012a93e47ac149f6df6%2Fcb88c517-cc61-43ec-809b-2028e470ddb7%2F1638529110748.jpg	128099297	2021-12-03 17:39:34	502	2021-12-03	SCSES0023		6	Masculin	SESSENE	Oui	Négatif	Oui	CPS		Non		2021-12-03 17:39:34	2021-12-03 10:57:29	2021-12-03 13:32:46
24	Diourbel	SC SESEC 7	SESEC 0024						Diourbel	School-Sessene	Sessene	SCSES0024	14.6482	-16.2563	32.5923	4.954	1638529110748.jpg	https://kc.kobotoolbox.org/media/original?media_file=jgomis%2Fattachments%2F8439609f265a4012a93e47ac149f6df6%2Fcb88c517-cc61-43ec-809b-2028e470ddb7%2F1638529110748.jpg	128099297	2021-12-03 17:39:34	502	2021-12-03	SCSES0024		6	Masculin	SESSENE	Oui	Positif	Oui	CPS		Non		2021-12-03 17:39:34	2021-12-03 10:57:29	2021-12-03 13:32:46
25	Diourbel		SESEC 0025	84(1,D11)	6.5	10	7		Diourbel	School-Sessene	Sessene	SCSES0025	14.6482	-16.2563	32.5923	4.954	1638529110748.jpg	https://kc.kobotoolbox.org/media/original?media_file=jgomis%2Fattachments%2F8439609f265a4012a93e47ac149f6df6%2Fcb88c517-cc61-43ec-809b-2028e470ddb7%2F1638529110748.jpg	128099297	2021-12-03 17:39:34	502	2021-12-03	SCSES0025		7	Masculin	SESSENE	Oui	Négatif	Oui	CPS		Non		2021-12-03 17:39:34	2021-12-03 10:57:29	2021-12-03 13:32:46
26	Diourbel	SC SESEC 7	SESEC 0026	83(1,C11)	10.5	12	6		Diourbel	School-Sessene	Sessene	SCSES0026	14.6482	-16.2563	32.5923	4.954	1638529110748.jpg	https://kc.kobotoolbox.org/media/original?media_file=jgomis%2Fattachments%2F8439609f265a4012a93e47ac149f6df6%2Fcb88c517-cc61-43ec-809b-2028e470ddb7%2F1638529110748.jpg	128099297	2021-12-03 17:39:34	502	2021-12-03	SCSES0026		7	Féminin	SESSENE	Oui	Négatif	Oui	CPS		Non		2021-12-03 17:39:34	2021-12-03 10:57:29	2021-12-03 13:32:46
27	Diourbel	SC SESEC 7	SESEC 0027	86(1,F11)	16.5	14	8		Diourbel	School-Sessene	Sessene	SCSES0027	14.6482	-16.2563	32.5923	4.954	1638529110748.jpg	https://kc.kobotoolbox.org/media/original?media_file=jgomis%2Fattachments%2F8439609f265a4012a93e47ac149f6df6%2Fcb88c517-cc61-43ec-809b-2028e470ddb7%2F1638529110748.jpg	128099297	2021-12-03 17:39:34	502	2021-12-03	SCSES0027		7	Masculin	SESSENE	Oui	Négatif	Oui	CPS		Non		2021-12-03 17:39:34	2021-12-03 10:57:29	2021-12-03 13:32:46
28	Diourbel	SC SESEC 7	SESEC 0028	71(1,G9)	37.5	27	12		Diourbel	School-Sessene	Sessene	SCSES0028	14.6482	-16.2563	32.5923	4.954	1638529110748.jpg	https://kc.kobotoolbox.org/media/original?media_file=jgomis%2Fattachments%2F8439609f265a4012a93e47ac149f6df6%2Fcb88c517-cc61-43ec-809b-2028e470ddb7%2F1638529110748.jpg	128099297	2021-12-03 17:39:34	502	2021-12-03	SCSES0028		7	Féminin	SESSENE	Oui	Négatif	Oui	CPS		Non		2021-12-03 17:39:34	2021-12-03 10:57:29	2021-12-03 13:32:46
29	Diourbel	SC SESEC 7	SESEC 0029	70(1,F9)	182.5	480	17		Diourbel	School-Sessene	Sessene	SCSES0029	14.6482	-16.2563	32.5923	4.954	1638529110748.jpg	https://kc.kobotoolbox.org/media/original?media_file=jgomis%2Fattachments%2F8439609f265a4012a93e47ac149f6df6%2Fcb88c517-cc61-43ec-809b-2028e470ddb7%2F1638529110748.jpg	128099297	2021-12-03 17:39:34	502	2021-12-03	SCSES0029		7	Masculin	SESSENE	Oui	Négatif	Oui	CPS		Non		2021-12-03 17:39:34	2021-12-03 10:57:29	2021-12-03 13:32:46
30	Diourbel	SC SESEC 9	SESEC 0030	32(1,H4)	34	10	3.5		Diourbel	School-Sessene	Sessene	SCSES0030	14.6482	-16.2563	32.5923	4.954	1638529110748.jpg	https://kc.kobotoolbox.org/media/original?media_file=jgomis%2Fattachments%2F8439609f265a4012a93e47ac149f6df6%2Fcb88c517-cc61-43ec-809b-2028e470ddb7%2F1638529110748.jpg	128099297	2021-12-03 17:39:34	502	2021-12-03	SCSES0030		7	Féminin	SESSENE	Oui	Négatif	Oui	CPS		Non		2021-12-03 17:39:34	2021-12-03 10:57:29	2021-12-03 13:32:46
31	Diourbel	SC SESEC 7	SESEC 0031	75(1,C10)	3.5	8	6		Diourbel	School-Sessene	Sessene	SCSES0031	14.6482	-16.2563	32.5923	4.954	1638529110748.jpg	https://kc.kobotoolbox.org/media/original?media_file=jgomis%2Fattachments%2F8439609f265a4012a93e47ac149f6df6%2Fcb88c517-cc61-43ec-809b-2028e470ddb7%2F1638529110748.jpg	128099297	2021-12-03 17:39:34	502	2021-12-03	SCSES0031		7	Féminin	SESSENE	Oui	Négatif	Oui	CPS		Non		2021-12-03 17:39:34	2021-12-03 10:57:29	2021-12-03 13:32:46
32	Diourbel	SC SESEC 7	SESEC 0032	78(1,F10)	23.5	18	11		Diourbel	School-Sessene	Sessene	SCSES0032	14.6482	-16.2563	32.5923	4.954	1638529110748.jpg	https://kc.kobotoolbox.org/media/original?media_file=jgomis%2Fattachments%2F8439609f265a4012a93e47ac149f6df6%2Fcb88c517-cc61-43ec-809b-2028e470ddb7%2F1638529110748.jpg	128099297	2021-12-03 17:39:34	502	2021-12-03	SCSES0032		7	Féminin	SESSENE	Oui	Négatif	Oui	CPS		Non		2021-12-03 17:39:34	2021-12-03 10:57:29	2021-12-03 13:32:46
33	Diourbel	SC SESEC 7	SESEC 0033	72(1,H9)	95.5	18	15		Diourbel	School-Sessene	Sessene	SCSES0033	14.6482	-16.2563	32.5923	4.954	1638529110748.jpg	https://kc.kobotoolbox.org/media/original?media_file=jgomis%2Fattachments%2F8439609f265a4012a93e47ac149f6df6%2Fcb88c517-cc61-43ec-809b-2028e470ddb7%2F1638529110748.jpg	128099297	2021-12-03 17:39:34	502	2021-12-03	SCSES0033		7	Masculin	SESSENE	Oui	Négatif	Oui	CPS		Non		2021-12-03 17:39:34	2021-12-03 10:57:29	2021-12-03 13:32:46
34	Diourbel	SC SESEC 7	SESEC 0034	73(1,A10)	2	2	7		Diourbel	School-Sessene	Sessene	SCSES0034	14.6482	-16.2563	32.5923	4.954	1638529110748.jpg	https://kc.kobotoolbox.org/media/original?media_file=jgomis%2Fattachments%2F8439609f265a4012a93e47ac149f6df6%2Fcb88c517-cc61-43ec-809b-2028e470ddb7%2F1638529110748.jpg	128099297	2021-12-03 17:39:34	502	2021-12-03	SCSES0034		7	Féminin	SESSENE	Oui	Négatif	Oui	CPS		Non		2021-12-03 17:39:34	2021-12-03 10:57:29	2021-12-03 13:32:46
35	Diourbel	SC SESEC 7	SESEC 0035	80(1,H10)	21.5	8	11		Diourbel	School-Sessene	Sessene	SCSES0035	14.6482	-16.2563	32.5923	4.954	1638529110748.jpg	https://kc.kobotoolbox.org/media/original?media_file=jgomis%2Fattachments%2F8439609f265a4012a93e47ac149f6df6%2Fcb88c517-cc61-43ec-809b-2028e470ddb7%2F1638529110748.jpg	128099297	2021-12-03 17:39:34	502	2021-12-03	SCSES0035		7	Masculin	SESSENE	Oui	Négatif	Oui	CPS		Non		2021-12-03 17:39:34	2021-12-03 10:57:29	2021-12-03 13:32:46
36	Diourbel	SC SESEC 7	SESEC 0036	82(1,B11)	5.5	9	9		Diourbel	School-Sessene	Sessene	SCSES0036	14.6482	-16.2563	32.5923	4.954	1638529110748.jpg	https://kc.kobotoolbox.org/media/original?media_file=jgomis%2Fattachments%2F8439609f265a4012a93e47ac149f6df6%2Fcb88c517-cc61-43ec-809b-2028e470ddb7%2F1638529110748.jpg	128099297	2021-12-03 17:39:34	502	2021-12-03	SCSES0036		7	Masculin	SESSENE	Oui	Négatif	Oui			Non		2021-12-03 17:39:34	2021-12-03 10:57:29	2021-12-03 13:32:46
37	Diourbel	SC SESEC 7	SESEC 0037	74(1,B10)	5.5	7	8		Diourbel	School-Sessene	Sessene	SCSES0037	14.6482	-16.2563	32.5923	4.954	1638529110748.jpg	https://kc.kobotoolbox.org/media/original?media_file=jgomis%2Fattachments%2F8439609f265a4012a93e47ac149f6df6%2Fcb88c517-cc61-43ec-809b-2028e470ddb7%2F1638529110748.jpg	128099297	2021-12-03 17:39:34	502	2021-12-03	SCSES0037		6	Masculin	SESSENE	Oui	Négatif	Oui	CPS		Non		2021-12-03 17:39:34	2021-12-03 10:57:29	2021-12-03 13:32:46
38	Diourbel	SC SESEC 7	SESEC 0038	79(1,G10)	11.5	14	12		Diourbel	School-Sessene	Sessene	SCSES0038	14.6482	-16.2563	32.5923	4.954	1638529110748.jpg	https://kc.kobotoolbox.org/media/original?media_file=jgomis%2Fattachments%2F8439609f265a4012a93e47ac149f6df6%2Fcb88c517-cc61-43ec-809b-2028e470ddb7%2F1638529110748.jpg	128099297	2021-12-03 17:39:34	502	2021-12-03	SCSES0038		6	Masculin	SESSENE	Oui	Négatif	Oui	CPS		Non		2021-12-03 17:39:34	2021-12-03 10:57:29	2021-12-03 13:32:46
39	Diourbel	SC SESEC 7	SESEC 0039	76(1,D10)	6.5	7	11		Diourbel	School-Sessene	Sessene	SCSES0039	14.6482	-16.2563	32.5923	4.954	1638529110748.jpg	https://kc.kobotoolbox.org/media/original?media_file=jgomis%2Fattachments%2F8439609f265a4012a93e47ac149f6df6%2Fcb88c517-cc61-43ec-809b-2028e470ddb7%2F1638529110748.jpg	128099297	2021-12-03 17:39:34	502	2021-12-03	SCSES0039		7	Masculin	SESSENE	Oui	Négatif	Oui	CPS		Non		2021-12-03 17:39:34	2021-12-03 10:57:29	2021-12-03 13:32:46
40	Diourbel	SC SESEC 7	SESEC 0040	77(1,E10)	22	29	17		Diourbel	School-Sessene	Sessene	SCSES0040	14.6482	-16.2563	32.5923	4.954	1638529110748.jpg	https://kc.kobotoolbox.org/media/original?media_file=jgomis%2Fattachments%2F8439609f265a4012a93e47ac149f6df6%2Fcb88c517-cc61-43ec-809b-2028e470ddb7%2F1638529110748.jpg	128099297	2021-12-03 17:39:34	502	2021-12-03	SCSES0040		7	Féminin	SESSENE	Oui	Négatif	Oui	CPS		Non		2021-12-03 17:39:34	2021-12-03 10:57:29	2021-12-03 13:32:46
41	Diourbel	SC SESEC 10	SESEC 0041	83(1,C11)	28	24.5	16.5		Diourbel	School-Sessene	Sessene	SCSES0041	14.6482	-16.2562	39.6068	5.169	1638527919607.jpg	https://kc.kobotoolbox.org/media/original?media_file=jgomis%2Fattachments%2F8439609f265a4012a93e47ac149f6df6%2Fe3a7da98-e1cb-47ea-abb4-a405704bfa38%2F1638527919607.jpg	128097715	2021-12-03 17:30:40	501	2021-12-03	SCSES0041		7	Féminin	SESSENE	Oui	Négatif	Oui	CPS		Non		2021-12-03 17:30:40	2021-12-03 10:36:05	2021-12-03 13:25:16
42	Diourbel	SC SESEC 10	SESEC 0042	89(1,A12)	47	19.5	14.5		Diourbel	School-Sessene	Sessene	SCSES0042	14.6482	-16.2562	39.6068	5.169	1638527919607.jpg	https://kc.kobotoolbox.org/media/original?media_file=jgomis%2Fattachments%2F8439609f265a4012a93e47ac149f6df6%2Fe3a7da98-e1cb-47ea-abb4-a405704bfa38%2F1638527919607.jpg	128097715	2021-12-03 17:30:40	501	2021-12-03	SCSES0042		6	Féminin	SESSENE	Oui	Négatif	Oui	CPS		Non		2021-12-03 17:30:40	2021-12-03 10:36:05	2021-12-03 13:25:16
43	Diourbel	SC SESEC11/SESDA1	SESEC 0043	1(1,A1)	65.5	43.5	25		Diourbel	School-Sessene	Sessene	SCSES0043	14.6482	-16.2562	39.6068	5.169	1638527919607.jpg	https://kc.kobotoolbox.org/media/original?media_file=jgomis%2Fattachments%2F8439609f265a4012a93e47ac149f6df6%2Fe3a7da98-e1cb-47ea-abb4-a405704bfa38%2F1638527919607.jpg	128097715	2021-12-03 17:30:40	501	2021-12-03	SCSES0043		7	Masculin	SESSENE	Oui	Négatif	Oui	CPS		Non		2021-12-03 17:30:40	2021-12-03 10:36:05	2021-12-03 13:25:16
44	Diourbel	SC SESEC 10	SESEC 0044	90(1,B12)	26	13.5	11.5		Diourbel	School-Sessene	Sessene	SCSES0044	14.6482	-16.2562	39.6068	5.169	1638527919607.jpg	https://kc.kobotoolbox.org/media/original?media_file=jgomis%2Fattachments%2F8439609f265a4012a93e47ac149f6df6%2Fe3a7da98-e1cb-47ea-abb4-a405704bfa38%2F1638527919607.jpg	128097715	2021-12-03 17:30:40	501	2021-12-03	SCSES0044		6	Féminin	SESSENE	Oui	Négatif	Oui	CPS		Non		2021-12-03 17:30:40	2021-12-03 10:36:05	2021-12-03 13:25:16
45	Diourbel	SC SESEC11/SESDA1	SESEC 0045	2(1,B1)	73	47	24		Diourbel	School-Sessene	Sessene	SCSES0045	14.6482	-16.2563	32.5923	4.954	1638529110748.jpg	https://kc.kobotoolbox.org/media/original?media_file=jgomis%2Fattachments%2F8439609f265a4012a93e47ac149f6df6%2Fcb88c517-cc61-43ec-809b-2028e470ddb7%2F1638529110748.jpg	128099297	2021-12-03 17:39:34	502	2021-12-03	SCSES0045		6	Féminin	SESSENE	Oui	Négatif	Oui	CPS		Non		2021-12-03 17:39:34	2021-12-03 10:57:29	2021-12-03 13:32:46
46	Diourbel	SC SESEC 10	SESEC 0046	84(1,D11)	47	30.5	20.5		Diourbel	School-Sessene	Sessene	SCSES0046	14.6482	-16.2562	39.6068	5.169	1638527919607.jpg	https://kc.kobotoolbox.org/media/original?media_file=jgomis%2Fattachments%2F8439609f265a4012a93e47ac149f6df6%2Fe3a7da98-e1cb-47ea-abb4-a405704bfa38%2F1638527919607.jpg	128097715	2021-12-03 17:30:40	501	2021-12-03	SCSES0046		7	Féminin	SESSENE	Oui	Négatif	Oui	CPS		Non		2021-12-03 17:30:40	2021-12-03 10:36:05	2021-12-03 13:25:16
47	Diourbel	SC SESEC 10	SESEC 0047	87(1,G11)	55	49.5	20.5		Diourbel	School-Sessene	Sessene	SCSES0047	14.6482	-16.2562	39.6068	5.169	1638527919607.jpg	https://kc.kobotoolbox.org/media/original?media_file=jgomis%2Fattachments%2F8439609f265a4012a93e47ac149f6df6%2Fe3a7da98-e1cb-47ea-abb4-a405704bfa38%2F1638527919607.jpg	128097715	2021-12-03 17:30:40	501	2021-12-03	SCSES0047		7	Féminin	SESSENE	Oui	Négatif	Oui	CPS		Non		2021-12-03 17:30:40	2021-12-03 10:36:05	2021-12-03 13:25:16
48	Diourbel	SC SESEC 10	SESEC 0048	88(1,H11)	103	61.5	23.5		Diourbel	School-Sessene	Sessene	SCSES0048	14.6482	-16.2562	39.6068	5.169	1638527919607.jpg	https://kc.kobotoolbox.org/media/original?media_file=jgomis%2Fattachments%2F8439609f265a4012a93e47ac149f6df6%2Fe3a7da98-e1cb-47ea-abb4-a405704bfa38%2F1638527919607.jpg	128097715	2021-12-03 17:30:40	501	2021-12-03	SCSES0048		6	Féminin	SESSENE	Oui	Négatif	Oui	CPS		Non		2021-12-03 17:30:40	2021-12-03 10:36:05	2021-12-03 13:25:16
49	Diourbel	SC SESEC 10	SESEC 0049	85(1,E11)	134	93.5	46.5		Diourbel	School-Sessene	Sessene	SCSES0049	14.6482	-16.2562	39.6068	5.169	1638527919607.jpg	https://kc.kobotoolbox.org/media/original?media_file=jgomis%2Fattachments%2F8439609f265a4012a93e47ac149f6df6%2Fe3a7da98-e1cb-47ea-abb4-a405704bfa38%2F1638527919607.jpg	128097715	2021-12-03 17:30:40	501	2021-12-03	SCSES0049		6	Féminin	SESSENE	Oui	Négatif	Oui	CPS		Non		2021-12-03 17:30:40	2021-12-03 10:36:05	2021-12-03 13:25:16
50	Diourbel	SC SESEC 10	SESEC 0050	86(1,F11)	43	23.5	18.5		Diourbel	School-Sessene	Sessene	SCSES0050	14.6482	-16.2562	39.6068	5.169	1638527919607.jpg	https://kc.kobotoolbox.org/media/original?media_file=jgomis%2Fattachments%2F8439609f265a4012a93e47ac149f6df6%2Fe3a7da98-e1cb-47ea-abb4-a405704bfa38%2F1638527919607.jpg	128097715	2021-12-03 17:30:40	501	2021-12-03	SCSES0050		7	Masculin	SESSENE	Oui	Négatif	Oui	CPS		Non		2021-12-03 17:30:40	2021-12-03 10:36:05	2021-12-03 13:25:16
51	Diourbel	SC SESEC 10	SESEC 0051	82(1,B11)	21	16.5	10.5		Diourbel	School-Sessene	Sessene	SCSES0051	14.6482	-16.2563	32.5923	4.954	1638529110748.jpg	https://kc.kobotoolbox.org/media/original?media_file=jgomis%2Fattachments%2F8439609f265a4012a93e47ac149f6df6%2Fcb88c517-cc61-43ec-809b-2028e470ddb7%2F1638529110748.jpg	128099297	2021-12-03 17:39:34	502	2021-12-03	SCSES0051		7	Féminin	SESSENE	Oui	Négatif	Oui	CPS		Non		2021-12-03 17:39:34	2021-12-03 10:57:29	2021-12-03 13:32:46
52	Diourbel	SC SESEC11/SESDA1	SESEC 0052	7(1,G1)	10.5	9	12		Diourbel	School-Sessene	Sessene	SCSES0052	14.6482	-16.2563	32.5923	4.954	1638529110748.jpg	https://kc.kobotoolbox.org/media/original?media_file=jgomis%2Fattachments%2F8439609f265a4012a93e47ac149f6df6%2Fcb88c517-cc61-43ec-809b-2028e470ddb7%2F1638529110748.jpg	128099297	2021-12-03 17:39:34	502	2021-12-03	SCSES0052		6	Masculin	SESSENE	Oui	Négatif	Oui	CPS		Non		2021-12-03 17:39:34	2021-12-03 10:57:29	2021-12-03 13:32:46
53	Diourbel	SC SESEC11/SESDA1	SESEC 0053	3(1,C1)	78	58.5	33		Diourbel	School-Sessene	Sessene	SCSES0053	14.6482	-16.2563	32.5923	4.954	1638529110748.jpg	https://kc.kobotoolbox.org/media/original?media_file=jgomis%2Fattachments%2F8439609f265a4012a93e47ac149f6df6%2Fcb88c517-cc61-43ec-809b-2028e470ddb7%2F1638529110748.jpg	128099297	2021-12-03 17:39:34	502	2021-12-03	SCSES0053		7	Féminin	SESSENE	Oui	Négatif	Oui	CPS		Non		2021-12-03 17:39:34	2021-12-03 10:57:29	2021-12-03 13:32:46
54	Diourbel	SC SESEC11/SESDA1	SESEC 0054	9(1,A2)	29.5	17	14		Diourbel	School-Sessene	Sessene	SCSES0054	14.6482	-16.2563	32.5923	4.954	1638529110748.jpg	https://kc.kobotoolbox.org/media/original?media_file=jgomis%2Fattachments%2F8439609f265a4012a93e47ac149f6df6%2Fcb88c517-cc61-43ec-809b-2028e470ddb7%2F1638529110748.jpg	128099297	2021-12-03 17:39:34	502	2021-12-03	SCSES0054		7	Masculin	SESSENE	Oui	Négatif	Oui	CPS		Non		2021-12-03 17:39:34	2021-12-03 10:57:29	2021-12-03 13:32:46
55	Diourbel	SC SESEC11/SESDA1	SESEC 0055	4(1,D1)	29.5	16	13		Diourbel	School-Sessene	Sessene	SCSES0055	14.6482	-16.2563	32.5923	4.954	1638529110748.jpg	https://kc.kobotoolbox.org/media/original?media_file=jgomis%2Fattachments%2F8439609f265a4012a93e47ac149f6df6%2Fcb88c517-cc61-43ec-809b-2028e470ddb7%2F1638529110748.jpg	128099297	2021-12-03 17:39:34	502	2021-12-03	SCSES0055		6	Féminin	SESSENE	Oui	Négatif	Oui	CPS		Non		2021-12-03 17:39:34	2021-12-03 10:57:29	2021-12-03 13:32:46
56	Diourbel	SC SESEC11/SESDA1	SESEC 0056	10(1,B2)	32.5	27.5	18		Diourbel	School-Sessene	Sessene	SCSES0056	14.6482	-16.2563	32.5923	4.954	1638529110748.jpg	https://kc.kobotoolbox.org/media/original?media_file=jgomis%2Fattachments%2F8439609f265a4012a93e47ac149f6df6%2Fcb88c517-cc61-43ec-809b-2028e470ddb7%2F1638529110748.jpg	128099297	2021-12-03 17:39:34	502	2021-12-03	SCSES0056		6	Féminin	SESSENE	Oui	Négatif	Oui	CPS		Non		2021-12-03 17:39:34	2021-12-03 10:57:29	2021-12-03 13:32:46
57	Diourbel	SC SESEC11/SESDA1	SESEC 0057	8(1,H1)	17.5	9	10		Diourbel	School-Sessene	Sessene	SCSES0057	14.6482	-16.2563	32.5923	4.954	1638529110748.jpg	https://kc.kobotoolbox.org/media/original?media_file=jgomis%2Fattachments%2F8439609f265a4012a93e47ac149f6df6%2Fcb88c517-cc61-43ec-809b-2028e470ddb7%2F1638529110748.jpg	128099297	2021-12-03 17:39:34	502	2021-12-03	SCSES0057		6	Féminin	SESSENE	Oui	Négatif	Oui	CPS		Non		2021-12-03 17:39:34	2021-12-03 10:57:29	2021-12-03 13:32:46
58	Diourbel	SC SESEC11/SESDA1	SESEC 0058	6(1,F1)	48.5	15	10		Diourbel	School-Sessene	Sessene	SCSES0058	14.6482	-16.2563	32.5923	4.954	1638529110748.jpg	https://kc.kobotoolbox.org/media/original?media_file=jgomis%2Fattachments%2F8439609f265a4012a93e47ac149f6df6%2Fcb88c517-cc61-43ec-809b-2028e470ddb7%2F1638529110748.jpg	128099297	2021-12-03 17:39:34	502	2021-12-03	SCSES0058		6	Masculin	SESSENE	Oui	Négatif	Oui	CPS		Non		2021-12-03 17:39:34	2021-12-03 10:57:29	2021-12-03 13:32:46
59	Diourbel	SC SESEC 10	SESEC 0059	81(1,A11)	66	37.5	17.5		Diourbel	School-Sessene	Sessene	SCSES0059	14.6482	-16.2563	32.5923	4.954	1638529110748.jpg	https://kc.kobotoolbox.org/media/original?media_file=jgomis%2Fattachments%2F8439609f265a4012a93e47ac149f6df6%2Fcb88c517-cc61-43ec-809b-2028e470ddb7%2F1638529110748.jpg	128099297	2021-12-03 17:39:34	502	2021-12-03	SCSES0059		7	Masculin	SESSENE	Oui	Négatif	Oui	CPS		Non		2021-12-03 17:39:34	2021-12-03 10:57:29	2021-12-03 13:32:46
60	Diourbel	SC SESEC11/SESDA1	SESEC 0060	5(1,E1)	62.5	42	16		Diourbel	School-Sessene	Sessene	SCSES0060	14.6482	-16.2563	32.5923	4.954	1638529110748.jpg	https://kc.kobotoolbox.org/media/original?media_file=jgomis%2Fattachments%2F8439609f265a4012a93e47ac149f6df6%2Fcb88c517-cc61-43ec-809b-2028e470ddb7%2F1638529110748.jpg	128099297	2021-12-03 17:39:34	502	2021-12-03	SCSES0060		7	Féminin	SESSENE	Oui	Négatif	Oui	CPS		Non		2021-12-03 17:39:34	2021-12-03 10:57:29	2021-12-03 13:32:46
61	Diourbel	SC SESEC 9	SESEC 0061	33(1,A5)	22	15	1.5		Diourbel	School-Sessene	Sessene	SCSES0061	14.6482	-16.2563	32.5923	4.954	1638529110748.jpg	https://kc.kobotoolbox.org/media/original?media_file=jgomis%2Fattachments%2F8439609f265a4012a93e47ac149f6df6%2Fcb88c517-cc61-43ec-809b-2028e470ddb7%2F1638529110748.jpg	128099297	2021-12-03 17:39:34	502	2021-12-03	SCSES0061		7	Féminin	SESSENE	Oui	Négatif	Oui	CPS		Non		2021-12-03 17:39:34	2021-12-03 10:57:29	2021-12-03 13:32:46
62	Diourbel	SC SESEC 6	SESEC 0062	75(1,C10)	16	13.5	19.5		Diourbel	School-Sessene	Sessene	SCSES0062	14.6482	-16.2563	32.5923	4.954	1638529110748.jpg	https://kc.kobotoolbox.org/media/original?media_file=jgomis%2Fattachments%2F8439609f265a4012a93e47ac149f6df6%2Fcb88c517-cc61-43ec-809b-2028e470ddb7%2F1638529110748.jpg	128099297	2021-12-03 17:39:34	502	2021-12-03	SCSES0062		8	Féminin	SESSENE	Oui	Négatif	Oui	CPS		Non		2021-12-03 17:39:34	2021-12-03 10:57:29	2021-12-03 13:32:46
63	Diourbel	SC SESEC 6	SESEC 0063	79(1,G10)	19	10.5	17.5		Diourbel	School-Sessene	Sessene	SCSES0063	14.6482	-16.2563	32.5923	4.954	1638529110748.jpg	https://kc.kobotoolbox.org/media/original?media_file=jgomis%2Fattachments%2F8439609f265a4012a93e47ac149f6df6%2Fcb88c517-cc61-43ec-809b-2028e470ddb7%2F1638529110748.jpg	128099297	2021-12-03 17:39:34	502	2021-12-03	SCSES0063		8	Féminin	SESSENE	Oui	Négatif	Oui	CPS		Non		2021-12-03 17:39:34	2021-12-03 10:57:29	2021-12-03 13:32:46
64	Diourbel	SC SESEC 6	SESEC 0064	84(1,D11)	10	29.5	14.5		Diourbel	School-Sessene	Sessene	SCSES0064	14.6482	-16.2563	32.5923	4.954	1638529110748.jpg	https://kc.kobotoolbox.org/media/original?media_file=jgomis%2Fattachments%2F8439609f265a4012a93e47ac149f6df6%2Fcb88c517-cc61-43ec-809b-2028e470ddb7%2F1638529110748.jpg	128099297	2021-12-03 17:39:34	502	2021-12-03	SCSES0064		8	Féminin	SESSENE	Oui	Négatif	Oui	CPS		Non		2021-12-03 17:39:34	2021-12-03 10:57:29	2021-12-03 13:32:46
65	Diourbel	SC SESEC 6	SESEC 0065	73(1,A10)	13	11.5	13.5		Diourbel	School-Sessene	Sessene	SCSES0065	14.6482	-16.2563	32.5923	4.954	1638529110748.jpg	https://kc.kobotoolbox.org/media/original?media_file=jgomis%2Fattachments%2F8439609f265a4012a93e47ac149f6df6%2Fcb88c517-cc61-43ec-809b-2028e470ddb7%2F1638529110748.jpg	128099297	2021-12-03 17:39:34	502	2021-12-03	SCSES0065		8	Masculin	SESSENE	Oui	Négatif	Oui	CPS		Non		2021-12-03 17:39:34	2021-12-03 10:57:29	2021-12-03 13:32:46
66	Diourbel	SC SESEC 6	SESEC 0066	71(1,G9)	80	13.5	18.5		Diourbel	School-Sessene	Sessene	SCSES0066	14.6482	-16.2563	32.5923	4.954	1638529110748.jpg	https://kc.kobotoolbox.org/media/original?media_file=jgomis%2Fattachments%2F8439609f265a4012a93e47ac149f6df6%2Fcb88c517-cc61-43ec-809b-2028e470ddb7%2F1638529110748.jpg	128099297	2021-12-03 17:39:34	502	2021-12-03	SCSES0066		8	Masculin	SESSENE	Oui	Négatif	Oui	CPS		Non		2021-12-03 17:39:34	2021-12-03 10:57:29	2021-12-03 13:32:46
67	Diourbel	SC SESEC 6	SESEC 0067	78(1,F10)	38	34.5	29.5		Diourbel	School-Sessene	Sessene	SCSES0067	14.6482	-16.2563	32.5923	4.954	1638529110748.jpg	https://kc.kobotoolbox.org/media/original?media_file=jgomis%2Fattachments%2F8439609f265a4012a93e47ac149f6df6%2Fcb88c517-cc61-43ec-809b-2028e470ddb7%2F1638529110748.jpg	128099297	2021-12-03 17:39:34	502	2021-12-03	SCSES0067		8	Masculin	SESSENE	Oui	Négatif	Oui	CPS		Non		2021-12-03 17:39:34	2021-12-03 10:57:29	2021-12-03 13:32:46
68	Diourbel	SC SESEC 6	SESEC 0068	70(1,F9)	111	27.5	26.5		Diourbel	School-Sessene	Sessene	SCSES0068	14.6482	-16.2563	32.5923	4.954	1638529110748.jpg	https://kc.kobotoolbox.org/media/original?media_file=jgomis%2Fattachments%2F8439609f265a4012a93e47ac149f6df6%2Fcb88c517-cc61-43ec-809b-2028e470ddb7%2F1638529110748.jpg	128099297	2021-12-03 17:39:34	502	2021-12-03	SCSES0068		8	Masculin	SESSENE	Oui	Négatif	Oui	CPS		Non		2021-12-03 17:39:34	2021-12-03 10:57:29	2021-12-03 13:32:46
69	Diourbel	SC SESEC 6	SESEC 0069	85(1,E11)	8	9.5	14		Diourbel	School-Sessene	Sessene	SCSES0069	14.6482	-16.2563	32.5923	4.954	1638529110748.jpg	https://kc.kobotoolbox.org/media/original?media_file=jgomis%2Fattachments%2F8439609f265a4012a93e47ac149f6df6%2Fcb88c517-cc61-43ec-809b-2028e470ddb7%2F1638529110748.jpg	128099297	2021-12-03 17:39:34	502	2021-12-03	SCSES0069		8	Masculin	SESSENE	Oui	Négatif	Oui	CPS		Non		2021-12-03 17:39:34	2021-12-03 10:57:29	2021-12-03 13:32:46
70	Diourbel	SC SESEC 6	SESEC 0070	76(1,D10)	15	16.5	17.5		Diourbel	School-Sessene	Sessene	SCSES0070	14.6482	-16.2563	32.5923	4.954	1638529110748.jpg	https://kc.kobotoolbox.org/media/original?media_file=jgomis%2Fattachments%2F8439609f265a4012a93e47ac149f6df6%2Fcb88c517-cc61-43ec-809b-2028e470ddb7%2F1638529110748.jpg	128099297	2021-12-03 17:39:34	502	2021-12-03	SCSES0070		8	Féminin	SESSENE	Oui	Négatif	Oui	CPS		Non		2021-12-03 17:39:34	2021-12-03 10:57:29	2021-12-03 13:32:46
71	Diourbel	SC SESEC 6	SESEC 0071	83(1,C11)	23	13.5	17.5		Diourbel	School-Sessene	Sessene	SCSES0071	14.6482	-16.2563	32.5923	4.954	1638529110748.jpg	https://kc.kobotoolbox.org/media/original?media_file=jgomis%2Fattachments%2F8439609f265a4012a93e47ac149f6df6%2Fcb88c517-cc61-43ec-809b-2028e470ddb7%2F1638529110748.jpg	128099297	2021-12-03 17:39:34	502	2021-12-03	SCSES0071		8	Masculin	SESSENE	Oui	Négatif	Oui	CPS		Non		2021-12-03 17:39:34	2021-12-03 10:57:29	2021-12-03 13:32:46
72	Diourbel	SC SESEC 6	SESEC 0072	86(1,F11)	27.5	18.5	20.5		Diourbel	School-Sessene	Sessene	SCSES0072	14.6482	-16.2563	32.5923	4.954	1638529110748.jpg	https://kc.kobotoolbox.org/media/original?media_file=jgomis%2Fattachments%2F8439609f265a4012a93e47ac149f6df6%2Fcb88c517-cc61-43ec-809b-2028e470ddb7%2F1638529110748.jpg	128099297	2021-12-03 17:39:34	502	2021-12-03	SCSES0072		8	Masculin	SESSENE	Oui	Négatif	Oui	CPS		Non		2021-12-03 17:39:34	2021-12-03 10:57:29	2021-12-03 13:32:46
73	Diourbel	SC SESEC 6	SESEC 0073	81(1,A11)	16	15.5	18.5		Diourbel	School-Sessene	Sessene	SCSES0073	14.6482	-16.2563	32.5923	4.954	1638529110748.jpg	https://kc.kobotoolbox.org/media/original?media_file=jgomis%2Fattachments%2F8439609f265a4012a93e47ac149f6df6%2Fcb88c517-cc61-43ec-809b-2028e470ddb7%2F1638529110748.jpg	128099297	2021-12-03 17:39:34	502	2021-12-03	SCSES0073		8	Masculin	SESSENE	Oui	Négatif	Oui	CPS		Non		2021-12-03 17:39:34	2021-12-03 10:57:29	2021-12-03 13:32:46
74	Diourbel	SC SESEC 6	SESEC 0074	74(1,B10)	30	15.5	20.5		Diourbel	School-Sessene	Sessene	SCSES0074	14.6482	-16.2563	32.5923	4.954	1638529110748.jpg	https://kc.kobotoolbox.org/media/original?media_file=jgomis%2Fattachments%2F8439609f265a4012a93e47ac149f6df6%2Fcb88c517-cc61-43ec-809b-2028e470ddb7%2F1638529110748.jpg	128099297	2021-12-03 17:39:34	502	2021-12-03	SCSES0074		8	Masculin	SESSENE	Oui	Négatif	Oui	CPS		Non		2021-12-03 17:39:34	2021-12-03 10:57:29	2021-12-03 13:32:46
75	Diourbel	SC SESEC 6	SESEC 0075	72(1,H9)	41	27	23.5		Diourbel	School-Sessene	Sessene	SCSES0075	14.6482	-16.2563	32.5923	4.954	1638529110748.jpg	https://kc.kobotoolbox.org/media/original?media_file=jgomis%2Fattachments%2F8439609f265a4012a93e47ac149f6df6%2Fcb88c517-cc61-43ec-809b-2028e470ddb7%2F1638529110748.jpg	128099297	2021-12-03 17:39:34	502	2021-12-03	SCSES0075		9	Masculin	SESSENE	Oui	Négatif	Oui	CPS		Non		2021-12-03 17:39:34	2021-12-03 10:57:29	2021-12-03 13:32:46
76	Diourbel	SC SESEC 6	SESEC 0076	80(1,H10)	36	23.5	22.5		Diourbel	School-Sessene	Sessene	SCSES0076	14.6482	-16.2563	32.5923	4.954	1638529110748.jpg	https://kc.kobotoolbox.org/media/original?media_file=jgomis%2Fattachments%2F8439609f265a4012a93e47ac149f6df6%2Fcb88c517-cc61-43ec-809b-2028e470ddb7%2F1638529110748.jpg	128099297	2021-12-03 17:39:34	502	2021-12-03	SCSES0076		8	Masculin	SESSENE	Oui	Négatif	Oui	CPS		Non		2021-12-03 17:39:34	2021-12-03 10:57:29	2021-12-03 13:32:46
77	Diourbel	SC SESEC 6	SESEC 0077	77(1,E10)	5	5.5	16.5		Diourbel	School-Sessene	Sessene	SCSES0077	14.6482	-16.2563	32.5923	4.954	1638529110748.jpg	https://kc.kobotoolbox.org/media/original?media_file=jgomis%2Fattachments%2F8439609f265a4012a93e47ac149f6df6%2Fcb88c517-cc61-43ec-809b-2028e470ddb7%2F1638529110748.jpg	128099297	2021-12-03 17:39:34	502	2021-12-03	SCSES0077		8	Masculin	SESSENE	Oui	Négatif	Oui	CPS		Non		2021-12-03 17:39:34	2021-12-03 10:57:29	2021-12-03 13:32:46
78	Diourbel	SC SESEC 6	SESEC 0078	87(1,G11)	8.5	9.5	14.5		Diourbel	School-Sessene	Sessene	SCSES0078	14.6482	-16.2563	32.5923	4.954	1638529110748.jpg	https://kc.kobotoolbox.org/media/original?media_file=jgomis%2Fattachments%2F8439609f265a4012a93e47ac149f6df6%2Fcb88c517-cc61-43ec-809b-2028e470ddb7%2F1638529110748.jpg	128099297	2021-12-03 17:39:34	502	2021-12-03	SCSES0078		8	Masculin	SESSENE	Oui	Négatif	Oui	CPS		Non		2021-12-03 17:39:34	2021-12-03 10:57:29	2021-12-03 13:32:46
79	Diourbel	SC SESEC 6	SESEC 0079	82(1,B11)	14	17.5	17.5		Diourbel	School-Sessene	Sessene	SCSES0079	14.6482	-16.2563	32.5923	4.954	1638529110748.jpg	https://kc.kobotoolbox.org/media/original?media_file=jgomis%2Fattachments%2F8439609f265a4012a93e47ac149f6df6%2Fcb88c517-cc61-43ec-809b-2028e470ddb7%2F1638529110748.jpg	128099297	2021-12-03 17:39:34	502	2021-12-03	SCSES0079		8	Masculin	SESSENE	Oui	Négatif	Oui	CPS		Non		2021-12-03 17:39:34	2021-12-03 10:57:29	2021-12-03 13:32:46
80	Diourbel	SC SESEC 9	SESEC 0080	47(1,G6)	11	7	0.5		Diourbel	School-Sessene	Sessene	SCSES0080	14.6482	-16.2563	32.5923	4.954	1638529110748.jpg	https://kc.kobotoolbox.org/media/original?media_file=jgomis%2Fattachments%2F8439609f265a4012a93e47ac149f6df6%2Fcb88c517-cc61-43ec-809b-2028e470ddb7%2F1638529110748.jpg	128099297	2021-12-03 17:39:34	502	2021-12-03	SCSES0080		8	Masculin	SESSENE	Oui	Négatif	Oui	CPS		Non		2021-12-03 17:39:34	2021-12-03 10:57:29	2021-12-03 13:32:46
81	Diourbel	SC SESEC 7	SESEC 0081	7(1,G1)	13.5	28	13		Diourbel	School-Sessene	Sessene	SCSES0081	14.6482	-16.2563	32.5923	4.954	1638529110748.jpg	https://kc.kobotoolbox.org/media/original?media_file=jgomis%2Fattachments%2F8439609f265a4012a93e47ac149f6df6%2Fcb88c517-cc61-43ec-809b-2028e470ddb7%2F1638529110748.jpg	128099297	2021-12-03 17:39:34	502	2021-12-03	SCSES0081		10	Masculin	SESSENE	Oui	Négatif	Non			Non		2021-12-03 17:39:34	2021-12-03 10:57:29	2021-12-03 13:32:46
82	Diourbel	SC SESEC 7	SESEC 0082	10(1,B2)	50.5	62	14		Diourbel	School-Sessene	Sessene	SCSES0082	14.6482	-16.2563	32.5923	4.954	1638529110748.jpg	https://kc.kobotoolbox.org/media/original?media_file=jgomis%2Fattachments%2F8439609f265a4012a93e47ac149f6df6%2Fcb88c517-cc61-43ec-809b-2028e470ddb7%2F1638529110748.jpg	128099297	2021-12-03 17:39:34	502	2021-12-03	SCSES0082		8	Masculin	SESSENE	Oui	Négatif	Oui	CPS		Non		2021-12-03 17:39:34	2021-12-03 10:57:29	2021-12-03 13:32:46
83	Diourbel	SC SESEC 7	SESEC 0083	9(1,A2)	6.5	5	8		Diourbel	School-Sessene	Sessene	SCSES0083	14.6482	-16.2563	32.5923	4.954	1638529110748.jpg	https://kc.kobotoolbox.org/media/original?media_file=jgomis%2Fattachments%2F8439609f265a4012a93e47ac149f6df6%2Fcb88c517-cc61-43ec-809b-2028e470ddb7%2F1638529110748.jpg	128099297	2021-12-03 17:39:34	502	2021-12-03	SCSES0083		8	Masculin	SESSENE	Oui	Négatif	Oui	CPS		Non		2021-12-03 17:39:34	2021-12-03 10:57:29	2021-12-03 13:32:46
84	Diourbel	SC SESEC 6	SESEC 0084	88(1,H11)	61	21	19.5		Diourbel	School-Sessene	Sessene	SCSES0084	14.6482	-16.2563	32.5923	4.954	1638529110748.jpg	https://kc.kobotoolbox.org/media/original?media_file=jgomis%2Fattachments%2F8439609f265a4012a93e47ac149f6df6%2Fcb88c517-cc61-43ec-809b-2028e470ddb7%2F1638529110748.jpg	128099297	2021-12-03 17:39:34	502	2021-12-03	SCSES0084		8	Masculin	SESSENE	Oui	Négatif	Oui	CPS		Non		2021-12-03 17:39:34	2021-12-03 10:57:29	2021-12-03 13:32:46
85	Diourbel	SC SESEC 7	SESEC 0085	14(1,F2)	10.5	10	11		Diourbel	School-Sessene	Sessene	SCSES0085	14.6482	-16.2563	32.5923	4.954	1638529110748.jpg	https://kc.kobotoolbox.org/media/original?media_file=jgomis%2Fattachments%2F8439609f265a4012a93e47ac149f6df6%2Fcb88c517-cc61-43ec-809b-2028e470ddb7%2F1638529110748.jpg	128099297	2021-12-03 17:39:34	502	2021-12-03	SCSES0085		8	Masculin	SESSENE	Oui	Négatif	Oui	CPS		Non		2021-12-03 17:39:34	2021-12-03 10:57:29	2021-12-03 13:32:46
86	Diourbel	SC SESEC 7	SESEC 0086	2(1,B1)	5	6	9		Diourbel	School-Sessene	Sessene	SCSES0086	14.6482	-16.2563	32.5923	4.954	1638529110748.jpg	https://kc.kobotoolbox.org/media/original?media_file=jgomis%2Fattachments%2F8439609f265a4012a93e47ac149f6df6%2Fcb88c517-cc61-43ec-809b-2028e470ddb7%2F1638529110748.jpg	128099297	2021-12-03 17:39:34	502	2021-12-03	SCSES0086		8	Masculin	SESSENE	Oui	Négatif	Oui	CPS		Non		2021-12-03 17:39:34	2021-12-03 10:57:29	2021-12-03 13:32:46
87	Diourbel	SC SESEC 7	SESEC 0087	15(1,G2)	31.5	51	16		Diourbel	School-Sessene	Sessene	SCSES0087	14.6482	-16.2563	32.5923	4.954	1638529110748.jpg	https://kc.kobotoolbox.org/media/original?media_file=jgomis%2Fattachments%2F8439609f265a4012a93e47ac149f6df6%2Fcb88c517-cc61-43ec-809b-2028e470ddb7%2F1638529110748.jpg	128099297	2021-12-03 17:39:34	502	2021-12-03	SCSES0087		8	Masculin	SESSENE	Oui	Négatif	Oui	CPS		Non		2021-12-03 17:39:34	2021-12-03 10:57:29	2021-12-03 13:32:46
88	Diourbel	SC SESEC 7	SESEC 0088	3(1,C1)	14.5	11	15		Diourbel	School-Sessene	Sessene	SCSES0088	14.6482	-16.2563	32.5923	4.954	1638529110748.jpg	https://kc.kobotoolbox.org/media/original?media_file=jgomis%2Fattachments%2F8439609f265a4012a93e47ac149f6df6%2Fcb88c517-cc61-43ec-809b-2028e470ddb7%2F1638529110748.jpg	128099297	2021-12-03 17:39:34	502	2021-12-03	SCSES0088		8	Masculin	SESSENE	Oui	Négatif	Oui	CPS		Non		2021-12-03 17:39:34	2021-12-03 10:57:29	2021-12-03 13:32:46
89	Diourbel	SC SESEC 7	SESEC 0089	11(1,C2)	56.5	37	16		Diourbel	School-Sessene	Sessene	SCSES0089	14.6482	-16.2563	32.5923	4.954	1638529110748.jpg	https://kc.kobotoolbox.org/media/original?media_file=jgomis%2Fattachments%2F8439609f265a4012a93e47ac149f6df6%2Fcb88c517-cc61-43ec-809b-2028e470ddb7%2F1638529110748.jpg	128099297	2021-12-03 17:39:34	502	2021-12-03	SCSES0089		9	Masculin	SESSENE	Oui	Négatif	Oui	CPS		Non		2021-12-03 17:39:34	2021-12-03 10:57:29	2021-12-03 13:32:46
90	Diourbel	SC SESEC 7	SESEC 0090	13(1,E2)	8.5	8	22		Diourbel	School-Sessene	Sessene	SCSES0090	14.6482	-16.2563	32.5923	4.954	1638529110748.jpg	https://kc.kobotoolbox.org/media/original?media_file=jgomis%2Fattachments%2F8439609f265a4012a93e47ac149f6df6%2Fcb88c517-cc61-43ec-809b-2028e470ddb7%2F1638529110748.jpg	128099297	2021-12-03 17:39:34	502	2021-12-03	SCSES0090		10	Masculin	SESSENE	Oui	Négatif	Non			Non		2021-12-03 17:39:34	2021-12-03 10:57:29	2021-12-03 13:32:46
91	Diourbel	SC SESEC 6	SESEC 0091	89(1,A12)	19	27.5	30		Diourbel	School-Sessene	Sessene	SCSES0091	14.6482	-16.2563	32.5923	4.954	1638529110748.jpg	https://kc.kobotoolbox.org/media/original?media_file=jgomis%2Fattachments%2F8439609f265a4012a93e47ac149f6df6%2Fcb88c517-cc61-43ec-809b-2028e470ddb7%2F1638529110748.jpg	128099297	2021-12-03 17:39:34	502	2021-12-03	SCSES0091		9	Masculin	SESSENE	Oui	Négatif	Oui	CPS		Non		2021-12-03 17:39:34	2021-12-03 10:57:29	2021-12-03 13:32:46
92	Diourbel	SC SESEC 7	SESEC 0092	5(1,E1)	49	8	12		Diourbel	School-Sessene	Sessene	SCSES0092	14.6482	-16.2563	32.5923	4.954	1638529110748.jpg	https://kc.kobotoolbox.org/media/original?media_file=jgomis%2Fattachments%2F8439609f265a4012a93e47ac149f6df6%2Fcb88c517-cc61-43ec-809b-2028e470ddb7%2F1638529110748.jpg	128099297	2021-12-03 17:39:34	502	2021-12-03	SCSES0092		8	Masculin	SESSENE	Oui	Négatif	Oui	CPS		Non		2021-12-03 17:39:34	2021-12-03 10:57:29	2021-12-03 13:32:46
93	Diourbel	SC SESEC 7	SESEC 0093	6(1,F1)	15.5	16	12		Diourbel	School-Sessene	Sessene	SCSES0093	14.6482	-16.2563	32.5923	4.954	1638529110748.jpg	https://kc.kobotoolbox.org/media/original?media_file=jgomis%2Fattachments%2F8439609f265a4012a93e47ac149f6df6%2Fcb88c517-cc61-43ec-809b-2028e470ddb7%2F1638529110748.jpg	128099297	2021-12-03 17:39:34	502	2021-12-03	SCSES0093		8	Masculin	SESSENE	Oui	Négatif	Oui	CPS		Non		2021-12-03 17:39:34	2021-12-03 10:57:29	2021-12-03 13:32:46
94	Diourbel	SC SESEC 7	SESEC 0094	12(1,D2)	13.5	10	15		Diourbel	School-Sessene	Sessene	SCSES0094	14.6482	-16.2563	32.5923	4.954	1638529110748.jpg	https://kc.kobotoolbox.org/media/original?media_file=jgomis%2Fattachments%2F8439609f265a4012a93e47ac149f6df6%2Fcb88c517-cc61-43ec-809b-2028e470ddb7%2F1638529110748.jpg	128099297	2021-12-03 17:39:34	502	2021-12-03	SCSES0094		8	Masculin	SESSENE	Oui	Négatif	Oui	CPS		Non		2021-12-03 17:39:34	2021-12-03 10:57:29	2021-12-03 13:32:46
95	Diourbel	SC SESEC 9	SESEC 0095	29(1,E4)	59	44	15.5		Diourbel	School-Sessene	Sessene	SCSES0095	14.6482	-16.2563	32.5923	4.954	1638529110748.jpg	https://kc.kobotoolbox.org/media/original?media_file=jgomis%2Fattachments%2F8439609f265a4012a93e47ac149f6df6%2Fcb88c517-cc61-43ec-809b-2028e470ddb7%2F1638529110748.jpg	128099297	2021-12-03 17:39:34	502	2021-12-03	SCSES0095		8	Masculin	SESSENE	Oui	Négatif	Oui	CPS		Non		2021-12-03 17:39:34	2021-12-03 10:57:29	2021-12-03 13:32:46
96	Diourbel	SC SESEC 7	SESEC 0096	4(1,D1)	17.5	12	14		Diourbel	School-Sessene	Sessene	SCSES0096	14.6482	-16.2563	32.5923	4.954	1638529110748.jpg	https://kc.kobotoolbox.org/media/original?media_file=jgomis%2Fattachments%2F8439609f265a4012a93e47ac149f6df6%2Fcb88c517-cc61-43ec-809b-2028e470ddb7%2F1638529110748.jpg	128099297	2021-12-03 17:39:34	502	2021-12-03	SCSES0096		8	Masculin	SESSENE	Oui	Négatif	Oui	CPS		Non		2021-12-03 17:39:34	2021-12-03 10:57:29	2021-12-03 13:32:46
97	Diourbel	SC SESEC 7	SESEC 0097	8(1,H1)	48.5	34	23		Diourbel	School-Sessene	Sessene	SCSES0097	14.6482	-16.2563	32.5923	4.954	1638529110748.jpg	https://kc.kobotoolbox.org/media/original?media_file=jgomis%2Fattachments%2F8439609f265a4012a93e47ac149f6df6%2Fcb88c517-cc61-43ec-809b-2028e470ddb7%2F1638529110748.jpg	128099297	2021-12-03 17:39:34	502	2021-12-03	SCSES0097		9	Féminin	SESSENE	Oui	Négatif	Oui	CPS		Non		2021-12-03 17:39:34	2021-12-03 10:57:29	2021-12-03 13:32:46
98	Diourbel	SC SESEC 7	SESEC 0098	1(1,A1)	0.5	0	-16		Diourbel	School-Sessene	Sessene	SCSES0098	14.6482	-16.2563	32.5923	4.954	1638529110748.jpg	https://kc.kobotoolbox.org/media/original?media_file=jgomis%2Fattachments%2F8439609f265a4012a93e47ac149f6df6%2Fcb88c517-cc61-43ec-809b-2028e470ddb7%2F1638529110748.jpg	128099297	2021-12-03 17:39:34	502	2021-12-03	SCSES0098		9	Féminin	SESSENE	Oui	Négatif	Oui	CPS		Non		2021-12-03 17:39:34	2021-12-03 10:57:29	2021-12-03 13:32:46
99	Diourbel	SC SESEC 6	SESEC 0099	90(1,B12)	45	29.5	37.5		Diourbel	School-Sessene	Sessene	SCSES0099	14.6482	-16.2563	32.5923	4.954	1638529110748.jpg	https://kc.kobotoolbox.org/media/original?media_file=jgomis%2Fattachments%2F8439609f265a4012a93e47ac149f6df6%2Fcb88c517-cc61-43ec-809b-2028e470ddb7%2F1638529110748.jpg	128099297	2021-12-03 17:39:34	502	2021-12-03	SCSES0099		10	Féminin	SESSENE	Oui	Négatif	Non			Non		2021-12-03 17:39:34	2021-12-03 10:57:29	2021-12-03 13:32:46
100	Diourbel	SC SESEC 7	SESEC 0100	16(1,H2)	45.5	51	14		Diourbel	School-Sessene	Sessene	SCSES0100	14.6482	-16.2563	32.5923	4.954	1638529110748.jpg	https://kc.kobotoolbox.org/media/original?media_file=jgomis%2Fattachments%2F8439609f265a4012a93e47ac149f6df6%2Fcb88c517-cc61-43ec-809b-2028e470ddb7%2F1638529110748.jpg	128099297	2021-12-03 17:39:34	502	2021-12-03	SCSES0100		9	Féminin	SESSENE	Oui	Négatif	Oui	CPS		Non		2021-12-03 17:39:34	2021-12-03 10:57:29	2021-12-03 13:32:46
101	Diourbel	SC SESEC 9	SESEC 0101	61(1,E8)	46	25	5.5		Diourbel	School-Sessene	Sessene	SCSES0101	14.6482	-16.2563	32.5923	4.954	1638529110748.jpg	https://kc.kobotoolbox.org/media/original?media_file=jgomis%2Fattachments%2F8439609f265a4012a93e47ac149f6df6%2Fcb88c517-cc61-43ec-809b-2028e470ddb7%2F1638529110748.jpg	128099297	2021-12-03 17:39:34	502	2021-12-03	SCSES0101		9	Féminin	SESSENE	Oui	Négatif	Oui	CPS		Non		2021-12-03 17:39:34	2021-12-03 10:57:29	2021-12-03 13:32:46
102	Diourbel	SC SESEC 9	SESEC 0102	68(1,D9)	11	7	1.5		Diourbel	School-Sessene	Sessene	SCSES0102	14.6482	-16.2563	32.5923	4.954	1638529110748.jpg	https://kc.kobotoolbox.org/media/original?media_file=jgomis%2Fattachments%2F8439609f265a4012a93e47ac149f6df6%2Fcb88c517-cc61-43ec-809b-2028e470ddb7%2F1638529110748.jpg	128099297	2021-12-03 17:39:34	502	2021-12-03	SCSES0102		9	Féminin	SESSENE	Oui	Négatif	Oui	CPS		Non		2021-12-03 17:39:34	2021-12-03 10:57:29	2021-12-03 13:32:46
103	Diourbel	SC SESEC 9	SESEC 0103	58(1,B8)	23	19	4.5		Diourbel	School-Sessene	Sessene	SCSES0103	14.6482	-16.2563	32.5923	4.954	1638529110748.jpg	https://kc.kobotoolbox.org/media/original?media_file=jgomis%2Fattachments%2F8439609f265a4012a93e47ac149f6df6%2Fcb88c517-cc61-43ec-809b-2028e470ddb7%2F1638529110748.jpg	128099297	2021-12-03 17:39:34	502	2021-12-03	SCSES0103		12	Féminin	SESSENE	Oui	Négatif	Non			Non		2021-12-03 17:39:34	2021-12-03 10:57:29	2021-12-03 13:32:46
104	Diourbel	SC SESEC 9	SESEC 0104	74(1,B10)	9	5	-0.5		Diourbel	School-Sessene	Sessene	SCSES0104	14.6482	-16.2563	32.5923	4.954	1638529110748.jpg	https://kc.kobotoolbox.org/media/original?media_file=jgomis%2Fattachments%2F8439609f265a4012a93e47ac149f6df6%2Fcb88c517-cc61-43ec-809b-2028e470ddb7%2F1638529110748.jpg	128099297	2021-12-03 17:39:34	502	2021-12-03	SCSES0104		8	Féminin	SESSENE	Oui	Négatif	Oui	CPS		Non		2021-12-03 17:39:34	2021-12-03 10:57:29	2021-12-03 13:32:46
105	Diourbel	SC SESEC 9	SESEC 0105	64(1,H8)	18	12	1.5		Diourbel	School-Sessene	Sessene	SCSES0105	14.6482	-16.2563	32.5923	4.954	1638529110748.jpg	https://kc.kobotoolbox.org/media/original?media_file=jgomis%2Fattachments%2F8439609f265a4012a93e47ac149f6df6%2Fcb88c517-cc61-43ec-809b-2028e470ddb7%2F1638529110748.jpg	128099297	2021-12-03 17:39:34	502	2021-12-03	SCSES0105		11	Féminin	SESSENE	Oui	Négatif	Non			Non		2021-12-03 17:39:34	2021-12-03 10:57:29	2021-12-03 13:32:46
106	Diourbel	SC SESEC 9	SESEC 0106	59(1,C8)	50	29	5.5		Diourbel	School-Sessene	Sessene	SCSES0106	14.6482	-16.2563	32.5923	4.954	1638529110748.jpg	https://kc.kobotoolbox.org/media/original?media_file=jgomis%2Fattachments%2F8439609f265a4012a93e47ac149f6df6%2Fcb88c517-cc61-43ec-809b-2028e470ddb7%2F1638529110748.jpg	128099297	2021-12-03 17:39:34	502	2021-12-03	SCSES0106		8	Féminin	SESSENE	Oui	Négatif	Oui	CPS		Non		2021-12-03 17:39:34	2021-12-03 10:57:29	2021-12-03 13:32:46
107	Diourbel	SC SESEC 9	SESEC 0107	65(1,A9)	22	9	22.5		Diourbel	School-Sessene	Sessene	SCSES0107	14.6482	-16.2563	32.5923	4.954	1638529110748.jpg	https://kc.kobotoolbox.org/media/original?media_file=jgomis%2Fattachments%2F8439609f265a4012a93e47ac149f6df6%2Fcb88c517-cc61-43ec-809b-2028e470ddb7%2F1638529110748.jpg	128099297	2021-12-03 17:39:34	502	2021-12-03	SCSES0107		9	Féminin	SESSENE	Oui	Négatif	Oui	CPS		Non		2021-12-03 17:39:34	2021-12-03 10:57:29	2021-12-03 13:32:46
108	Diourbel		SESEC 0108						Diourbel	School-Sessene	Sessene	SCSES0108	14.6482	-16.2563	32.5923	4.954	1638529110748.jpg	https://kc.kobotoolbox.org/media/original?media_file=jgomis%2Fattachments%2F8439609f265a4012a93e47ac149f6df6%2Fcb88c517-cc61-43ec-809b-2028e470ddb7%2F1638529110748.jpg	128099297	2021-12-03 17:39:34	502	2021-12-03	SCSES0108		9	Féminin	SESSENE	Oui	Négatif	Oui	CPS		Non		2021-12-03 17:39:34	2021-12-03 10:57:29	2021-12-03 13:32:46
109	Diourbel	SC SESEC 9	SESEC 0109	57(1,A8)	17	14	0		Diourbel	School-Sessene	Sessene	SCSES0109	14.6482	-16.2563	32.5923	4.954	1638529110748.jpg	https://kc.kobotoolbox.org/media/original?media_file=jgomis%2Fattachments%2F8439609f265a4012a93e47ac149f6df6%2Fcb88c517-cc61-43ec-809b-2028e470ddb7%2F1638529110748.jpg	128099297	2021-12-03 17:39:34	502	2021-12-03	SCSES0109		11	Féminin	SESSENE	Oui	Négatif	Non			Non		2021-12-03 17:39:34	2021-12-03 10:57:29	2021-12-03 13:32:46
110	Diourbel	SC SESEC 9	SESEC 0110	71(1,G9)	29.5	11	0.5		Diourbel	School-Sessene	Sessene	SCSES0110	14.6482	-16.2563	32.5923	4.954	1638529110748.jpg	https://kc.kobotoolbox.org/media/original?media_file=jgomis%2Fattachments%2F8439609f265a4012a93e47ac149f6df6%2Fcb88c517-cc61-43ec-809b-2028e470ddb7%2F1638529110748.jpg	128099297	2021-12-03 17:39:34	502	2021-12-03	SCSES0110		9	Féminin	SESSENE	Oui	Négatif	Oui	CPS		Non		2021-12-03 17:39:34	2021-12-03 10:57:29	2021-12-03 13:32:46
111	Diourbel	SC SESEC 9	SESEC 0111	70(1,F9)	41	22	2.5		Diourbel	School-Sessene	Sessene	SCSES0111	14.6482	-16.2563	32.5923	4.954	1638529110748.jpg	https://kc.kobotoolbox.org/media/original?media_file=jgomis%2Fattachments%2F8439609f265a4012a93e47ac149f6df6%2Fcb88c517-cc61-43ec-809b-2028e470ddb7%2F1638529110748.jpg	128099297	2021-12-03 17:39:34	502	2021-12-03	SCSES0111		15	Féminin	SESSENE	Oui	Négatif	Non			Non		2021-12-03 17:39:34	2021-12-03 10:57:29	2021-12-03 13:32:46
112	Diourbel	SC SESEC 9	SESEC 0112	73(1,A10)	18	6	0.5		Diourbel	School-Sessene	Sessene	SCSES0112	14.6482	-16.2563	32.5923	4.954	1638529110748.jpg	https://kc.kobotoolbox.org/media/original?media_file=jgomis%2Fattachments%2F8439609f265a4012a93e47ac149f6df6%2Fcb88c517-cc61-43ec-809b-2028e470ddb7%2F1638529110748.jpg	128099297	2021-12-03 17:39:34	502	2021-12-03	SCSES0112		14	Masculin	SESSENE	Oui	Négatif	Non			Non		2021-12-03 17:39:34	2021-12-03 10:57:29	2021-12-03 13:32:46
113	Diourbel	SC SESEC 9	SESEC 0113	56(1,H7)	51	36	6.5		Diourbel	School-Sessene	Sessene	SCSES0113	14.6482	-16.2563	32.5923	4.954	1638529110748.jpg	https://kc.kobotoolbox.org/media/original?media_file=jgomis%2Fattachments%2F8439609f265a4012a93e47ac149f6df6%2Fcb88c517-cc61-43ec-809b-2028e470ddb7%2F1638529110748.jpg	128099297	2021-12-03 17:39:34	502	2021-12-03	SCSES0113		13	Masculin	SESSENE	Oui	Négatif	Non			Non		2021-12-03 17:39:34	2021-12-03 10:57:29	2021-12-03 13:32:46
114	Diourbel	SC SESEC 9	SESEC 0114	66(1,B9)	61	66	4.5		Diourbel	School-Sessene	Sessene	SCSES0114	14.6482	-16.2562	33.2225	4.978	1638536658811.jpg	https://kc.kobotoolbox.org/media/original?media_file=jgomis%2Fattachments%2F8439609f265a4012a93e47ac149f6df6%2F86190c44-888c-463e-8a9d-944b2d743369%2F1638536658811.jpg	128099353	2021-12-03 17:39:55	503	2021-12-03	SCSES0114		10	Féminin	SESSENE	Oui	Négatif	Non			Non		2021-12-03 17:39:55	2021-12-03 13:03:44	2021-12-03 13:23:16
115	Diourbel	SC SESEC 9	SESEC 0115	69(1,E9)	8	7	-0.5		Diourbel	School-Sessene	Sessene	SCSES0115	14.6482	-16.2562	33.2225	4.978	1638536658811.jpg	https://kc.kobotoolbox.org/media/original?media_file=jgomis%2Fattachments%2F8439609f265a4012a93e47ac149f6df6%2F86190c44-888c-463e-8a9d-944b2d743369%2F1638536658811.jpg	128099353	2021-12-03 17:39:55	503	2021-12-03	SCSES0115		14	Féminin	SESSENE	Oui	Négatif	Non			Non		2021-12-03 17:39:55	2021-12-03 13:03:44	2021-12-03 13:23:16
116	Diourbel	SC SESEC 9	SESEC 0116	72(1,H9)	47	22	1.5		Diourbel	School-Sessene	Sessene	SCSES0116	14.6482	-16.2563	32.5923	4.954	1638529110748.jpg	https://kc.kobotoolbox.org/media/original?media_file=jgomis%2Fattachments%2F8439609f265a4012a93e47ac149f6df6%2Fcb88c517-cc61-43ec-809b-2028e470ddb7%2F1638529110748.jpg	128099297	2021-12-03 17:39:34	502	2021-12-03	SCSES0116		15	Féminin	SESSENE	Oui	Négatif	Non			Non		2021-12-03 17:39:34	2021-12-03 10:57:29	2021-12-03 13:32:46
117	Diourbel		SESEC 0117						Diourbel	School-Sessene	Sessene	SCSES0117	14.6482	-16.2563	32.5923	4.954	1638529110748.jpg	https://kc.kobotoolbox.org/media/original?media_file=jgomis%2Fattachments%2F8439609f265a4012a93e47ac149f6df6%2Fcb88c517-cc61-43ec-809b-2028e470ddb7%2F1638529110748.jpg	128099297	2021-12-03 17:39:34	502	2021-12-03	SCSES0117		11	Féminin	SESSENE	Oui	Négatif	Non			Non		2021-12-03 17:39:34	2021-12-03 10:57:29	2021-12-03 13:32:46
118	Diourbel	SC SESEC 9	SESEC 0118	62(1,F8)	8	9	-2.5		Diourbel	School-Sessene	Sessene	SCSES0118	14.6482	-16.2563	32.5923	4.954	1638529110748.jpg	https://kc.kobotoolbox.org/media/original?media_file=jgomis%2Fattachments%2F8439609f265a4012a93e47ac149f6df6%2Fcb88c517-cc61-43ec-809b-2028e470ddb7%2F1638529110748.jpg	128099297	2021-12-03 17:39:34	502	2021-12-03	SCSES0118		13	Masculin	SESSENE	Oui	Négatif	Non			Non		2021-12-03 17:39:34	2021-12-03 10:57:29	2021-12-03 13:32:46
119	Diourbel	SC SESEC 9	SESEC 0119	60(1,D8)	20	10	0.5		Diourbel	School-Sessene	Sessene	SCSES0119	14.6482	-16.2563	32.5923	4.954	1638529110748.jpg	https://kc.kobotoolbox.org/media/original?media_file=jgomis%2Fattachments%2F8439609f265a4012a93e47ac149f6df6%2Fcb88c517-cc61-43ec-809b-2028e470ddb7%2F1638529110748.jpg	128099297	2021-12-03 17:39:34	502	2021-12-03	SCSES0119		15	Féminin	SESSENE	Oui	Négatif	Non			Non		2021-12-03 17:39:34	2021-12-03 10:57:29	2021-12-03 13:32:46
120	Diourbel	SC SESEC 9	SESEC 0120	67(1,C9)	33	28	2.5		Diourbel	School-Sessene	Sessene	SCSES0120	14.6482	-16.2563	32.5923	4.954	1638529110748.jpg	https://kc.kobotoolbox.org/media/original?media_file=jgomis%2Fattachments%2F8439609f265a4012a93e47ac149f6df6%2Fcb88c517-cc61-43ec-809b-2028e470ddb7%2F1638529110748.jpg	128099297	2021-12-03 17:39:34	502	2021-12-03	SCSES0120		11	Masculin	SESSENE	Oui	Négatif	Non			Non		2021-12-03 17:39:34	2021-12-03 10:57:29	2021-12-03 13:32:46
121	Diourbel	SC SESEC11/SESDA1	SESEC 0121	26(1,B4)	115	73	27		Diourbel	School-Sessene	Sessene	SCSES0121	14.6482	-16.2562	33.2225	4.978	1638536658811.jpg	https://kc.kobotoolbox.org/media/original?media_file=jgomis%2Fattachments%2F8439609f265a4012a93e47ac149f6df6%2F86190c44-888c-463e-8a9d-944b2d743369%2F1638536658811.jpg	128099353	2021-12-03 17:39:55	503	2021-12-03	SCSES0121		13	Féminin	SESSENE	Oui	Négatif	Non			Non		2021-12-03 17:39:55	2021-12-03 13:03:44	2021-12-03 13:23:16
122	Diourbel	SC SESEC11/SESDA1	SESEC 0122	25(1,A4)	179	171	26.5		Diourbel	School-Sessene	Sessene	SCSES0122	14.6482	-16.2562	33.2225	4.978	1638536658811.jpg	https://kc.kobotoolbox.org/media/original?media_file=jgomis%2Fattachments%2F8439609f265a4012a93e47ac149f6df6%2F86190c44-888c-463e-8a9d-944b2d743369%2F1638536658811.jpg	128099353	2021-12-03 17:39:55	503	2021-12-03	SCSES0122		12	Masculin	SESSENE	Oui	Négatif	Non			Non		2021-12-03 17:39:55	2021-12-03 13:03:44	2021-12-03 13:23:16
123	Diourbel	SC SESEC11/SESDA1	SESEC 0123	27(1,C4)	118.5	80	36		Diourbel	School-Sessene	Sessene	SCSES0123	14.6482	-16.2562	33.2225	4.978	1638536658811.jpg	https://kc.kobotoolbox.org/media/original?media_file=jgomis%2Fattachments%2F8439609f265a4012a93e47ac149f6df6%2F86190c44-888c-463e-8a9d-944b2d743369%2F1638536658811.jpg	128099353	2021-12-03 17:39:55	503	2021-12-03	SCSES0123		13	Masculin	SESSENE	Oui	Négatif	Non			Non		2021-12-03 17:39:55	2021-12-03 13:03:44	2021-12-03 13:23:16
124	Diourbel	SC SESEC11/SESDA1	SESEC 0124	29(1,E4)	32.5	27	19		Diourbel	School-Sessene	Sessene	SCSES0124	14.6482	-16.2562	33.2225	4.978	1638536658811.jpg	https://kc.kobotoolbox.org/media/original?media_file=jgomis%2Fattachments%2F8439609f265a4012a93e47ac149f6df6%2F86190c44-888c-463e-8a9d-944b2d743369%2F1638536658811.jpg	128099353	2021-12-03 17:39:55	503	2021-12-03	SCSES0124		14	Masculin	SESSENE	Oui	Négatif	Non			Non		2021-12-03 17:39:55	2021-12-03 13:03:44	2021-12-03 13:23:16
125	Diourbel	SC SESEC11/SESDA1	SESEC 0125	33(1,A5)	36.5	23	14		Diourbel	School-Sessene	Sessene	SCSES0125	14.6482	-16.2562	33.2225	4.978	1638536658811.jpg	https://kc.kobotoolbox.org/media/original?media_file=jgomis%2Fattachments%2F8439609f265a4012a93e47ac149f6df6%2F86190c44-888c-463e-8a9d-944b2d743369%2F1638536658811.jpg	128099353	2021-12-03 17:39:55	503	2021-12-03	SCSES0125		14	Masculin	SESSENE	Oui	Négatif	Non			Non		2021-12-03 17:39:55	2021-12-03 13:03:44	2021-12-03 13:23:16
126	Diourbel	SC SESEC11/SESDA1	SESEC 0126	30(1,F4)	72.5	20	10		Diourbel	School-Sessene	Sessene	SCSES0126	14.6482	-16.2562	33.2225	4.978	1638536658811.jpg	https://kc.kobotoolbox.org/media/original?media_file=jgomis%2Fattachments%2F8439609f265a4012a93e47ac149f6df6%2F86190c44-888c-463e-8a9d-944b2d743369%2F1638536658811.jpg	128099353	2021-12-03 17:39:55	503	2021-12-03	SCSES0126		14	Masculin	SESSENE	Oui	Négatif	Non			Non		2021-12-03 17:39:55	2021-12-03 13:03:44	2021-12-03 13:23:16
127	Diourbel	SC SESEC11/SESDA1	SESEC 0127	34(1,B5)	59.5	31	13		Diourbel	School-Sessene	Sessene	SCSES0127	14.6482	-16.2562	33.2225	4.978	1638536658811.jpg	https://kc.kobotoolbox.org/media/original?media_file=jgomis%2Fattachments%2F8439609f265a4012a93e47ac149f6df6%2F86190c44-888c-463e-8a9d-944b2d743369%2F1638536658811.jpg	128099353	2021-12-03 17:39:55	503	2021-12-03	SCSES0127		12	Féminin	SESSENE	Oui	Négatif	Non			Non		2021-12-03 17:39:55	2021-12-03 13:03:44	2021-12-03 13:23:16
128	Diourbel	SC SESEC11/SESDA1	SESEC 0128	31(1,G4)	61.5	25	16		Diourbel	School-Sessene	Sessene	SCSES0128	14.6482	-16.2562	33.2225	4.978	1638536658811.jpg	https://kc.kobotoolbox.org/media/original?media_file=jgomis%2Fattachments%2F8439609f265a4012a93e47ac149f6df6%2F86190c44-888c-463e-8a9d-944b2d743369%2F1638536658811.jpg	128099353	2021-12-03 17:39:55	503	2021-12-03	SCSES0128		14	Féminin	SESSENE	Oui	Négatif	Non			Non		2021-12-03 17:39:55	2021-12-03 13:03:44	2021-12-03 13:23:16
129	Diourbel	SC SESEC11/SESDA1	SESEC 0129	28(1,D4)	45.5	22	9		Diourbel	School-Sessene	Sessene	SCSES0129	14.6482	-16.2562	33.2225	4.978	1638536658811.jpg	https://kc.kobotoolbox.org/media/original?media_file=jgomis%2Fattachments%2F8439609f265a4012a93e47ac149f6df6%2F86190c44-888c-463e-8a9d-944b2d743369%2F1638536658811.jpg	128099353	2021-12-03 17:39:55	503	2021-12-03	SCSES0129		14	Féminin	SESSENE	Oui	Négatif	Non			Non		2021-12-03 17:39:55	2021-12-03 13:03:44	2021-12-03 13:23:16
130	Diourbel	SC SESEC11/SESDA1	SESEC 0130	32(1,H4)	24.5	23	11		Diourbel	School-Sessene	Sessene	SCSES0130	14.6482	-16.2562	33.2225	4.978	1638536658811.jpg	https://kc.kobotoolbox.org/media/original?media_file=jgomis%2Fattachments%2F8439609f265a4012a93e47ac149f6df6%2F86190c44-888c-463e-8a9d-944b2d743369%2F1638536658811.jpg	128099353	2021-12-03 17:39:55	503	2021-12-03	SCSES0130		14	Féminin	SESSENE	Oui	Négatif	Non			Non		2021-12-03 17:39:55	2021-12-03 13:03:44	2021-12-03 13:23:16
131	Diourbel	SC SESEC 6	SESEC 0131	38(1,F5)	18	25.5	16.5		Diourbel	School-Sessene	Sessene	SCSES0131	14.6477	-16.256	39.8418	4.863	1638779534569.jpg	https://kc.kobotoolbox.org/media/original?media_file=jgomis%2Fattachments%2F8439609f265a4012a93e47ac149f6df6%2F75c5acc2-8931-4633-bed6-7f631af73b15%2F1638779534569.jpg	128451729	2021-12-06 12:30:18	579	2021-12-06	SCSES0131		13	Masculin	SESSENE	Oui	Négatif	Non			Non		2021-12-06 12:30:18	2021-12-06 08:31:46	2021-12-06 12:30:05
132	Diourbel	SC SESEC 6	SESEC 0132	37(1,E5)	74	88.5	20.5		Diourbel	School-Sessene	Sessene	SCSES0132	14.6477	-16.256	39.8418	4.863	1638779534569.jpg	https://kc.kobotoolbox.org/media/original?media_file=jgomis%2Fattachments%2F8439609f265a4012a93e47ac149f6df6%2F75c5acc2-8931-4633-bed6-7f631af73b15%2F1638779534569.jpg	128451729	2021-12-06 12:30:18	579	2021-12-06	SCSES0132		13	Masculin	SESSENE	Oui	Négatif	Non			Non		2021-12-06 12:30:18	2021-12-06 08:31:46	2021-12-06 12:30:05
133	Diourbel	SC SESEC 6	SESEC 0133	50(1,B7)	18	11.5	21.5		Diourbel	School-Sessene	Sessene	SCSES0133
134	Diourbel	SC SESEC 6	SESEC 0134	47(1,G6)	66	49	29.5		Diourbel	School-Sessene	Sessene	SCSES0134	14.6477	-16.256	39.8418	4.863	1638779534569.jpg	https://kc.kobotoolbox.org/media/original?media_file=jgomis%2Fattachments%2F8439609f265a4012a93e47ac149f6df6%2F75c5acc2-8931-4633-bed6-7f631af73b15%2F1638779534569.jpg	128451729	2021-12-06 12:30:18	579	2021-12-06	SCSES0134		13	Masculin	SESSENE	Oui	Non Déterminé	Non			Non		2021-12-06 12:30:18	2021-12-06 08:31:46	2021-12-06 12:30:05
135	Diourbel	SC SESEC 6	SESEC 0135	51(1,C7)	34	23.5	23.5		Diourbel	School-Sessene	Sessene	SCSES0135	14.6477	-16.256	39.8418	4.863	1638779534569.jpg	https://kc.kobotoolbox.org/media/original?media_file=jgomis%2Fattachments%2F8439609f265a4012a93e47ac149f6df6%2F75c5acc2-8931-4633-bed6-7f631af73b15%2F1638779534569.jpg	128451729	2021-12-06 12:30:18	579	2021-12-06	SCSES0135		13	Masculin	SESSENE	Oui	Négatif	Non			Non		2021-12-06 12:30:18	2021-12-06 08:31:46	2021-12-06 12:30:05
136	Diourbel	SC SESEC 6	SESEC 0136	52(1,D7)	15	29.5	28.5		Diourbel	School-Sessene	Sessene	SCSES0136	14.6477	-16.256	39.8418	4.863	1638779534569.jpg	https://kc.kobotoolbox.org/media/original?media_file=jgomis%2Fattachments%2F8439609f265a4012a93e47ac149f6df6%2F75c5acc2-8931-4633-bed6-7f631af73b15%2F1638779534569.jpg	128451729	2021-12-06 12:30:18	579	2021-12-06	SCSES0136		12	Masculin	SESSENE	Oui	Négatif	Non			Non		2021-12-06 12:30:18	2021-12-06 08:31:46	2021-12-06 12:30:05
137	Diourbel	SC SESEC 6	SESEC 0137	34(1,B5)	101	65.5	40.5		Diourbel	School-Sessene	Sessene	SCSES0137	14.6477	-16.256	39.8418	4.863	1638779534569.jpg	https://kc.kobotoolbox.org/media/original?media_file=jgomis%2Fattachments%2F8439609f265a4012a93e47ac149f6df6%2F75c5acc2-8931-4633-bed6-7f631af73b15%2F1638779534569.jpg	128451729	2021-12-06 12:30:18	579	2021-12-06	SCSES0137		14	Masculin	SESSENE	Oui	Négatif	Non			Non		2021-12-06 12:30:18	2021-12-06 08:31:46	2021-12-06 12:30:05
138	Diourbel	SC SESEC 6	SESEC 0138	42(1,B6)	18	13.5	15.5		Diourbel	School-Sessene	Sessene	SCSES0138	14.6477	-16.256	39.8418	4.863	1638779534569.jpg	https://kc.kobotoolbox.org/media/original?media_file=jgomis%2Fattachments%2F8439609f265a4012a93e47ac149f6df6%2F75c5acc2-8931-4633-bed6-7f631af73b15%2F1638779534569.jpg	128451729	2021-12-06 12:30:18	579	2021-12-06	SCSES0138		12	Masculin	SESSENE	Oui	Négatif	Non			Non		2021-12-06 12:30:18	2021-12-06 08:31:46	2021-12-06 12:30:05
139	Diourbel	SC SESEC 6	SESEC 0139	45(1,E6)	76	20.5	22.5		Diourbel	School-Sessene	Sessene	SCSES0139	14.6477	-16.256	39.8418	4.863	1638779534569.jpg	https://kc.kobotoolbox.org/media/original?media_file=jgomis%2Fattachments%2F8439609f265a4012a93e47ac149f6df6%2F75c5acc2-8931-4633-bed6-7f631af73b15%2F1638779534569.jpg	128451729	2021-12-06 12:30:18	579	2021-12-06	SCSES0139		12	Masculin	SESSENE	Oui	Négatif	Non			Non		2021-12-06 12:30:18	2021-12-06 08:31:46	2021-12-06 12:30:05
140	Diourbel	SC SESEC 6	SESEC 0140	36(1,D5)	81.5	58.5	30.5		Diourbel	School-Sessene	Sessene	SCSES0140	14.6477	-16.256	39.8418	4.863	1638779534569.jpg	https://kc.kobotoolbox.org/media/original?media_file=jgomis%2Fattachments%2F8439609f265a4012a93e47ac149f6df6%2F75c5acc2-8931-4633-bed6-7f631af73b15%2F1638779534569.jpg	128451729	2021-12-06 12:30:18	579	2021-12-06	SCSES0140		13	Masculin	SESSENE	Oui	Négatif	Non			Non		2021-12-06 12:30:18	2021-12-06 08:31:46	2021-12-06 12:30:05
141	Diourbel	SC SESEC 6	SESEC 0141	48(1,H6)	17	13.5	22.5		Diourbel	School-Sessene	Sessene	SCSES0141	14.6477	-16.256	39.8418	4.863	1638779534569.jpg	https://kc.kobotoolbox.org/media/original?media_file=jgomis%2Fattachments%2F8439609f265a4012a93e47ac149f6df6%2F75c5acc2-8931-4633-bed6-7f631af73b15%2F1638779534569.jpg	128451729	2021-12-06 12:30:18	579	2021-12-06	SCSES0141		13	Masculin	SESSENE	Oui	Négatif	Non			Non		2021-12-06 12:30:18	2021-12-06 08:31:46	2021-12-06 12:30:05
142	Diourbel	SC SESEC 6	SESEC 0142	44(1,D6)	13	10.5	15.5		Diourbel	School-Sessene	Sessene	SCSES0142	14.6477	-16.256	39.8418	4.863	1638779534569.jpg	https://kc.kobotoolbox.org/media/original?media_file=jgomis%2Fattachments%2F8439609f265a4012a93e47ac149f6df6%2F75c5acc2-8931-4633-bed6-7f631af73b15%2F1638779534569.jpg	128451729	2021-12-06 12:30:18	579	2021-12-06	SCSES0142		13	Masculin	SESSENE	Oui	Négatif	Non			Non		2021-12-06 12:30:18	2021-12-06 08:31:46	2021-12-06 12:30:05
143	Diourbel	SC SESEC 6	SESEC 0143	40(1,H5)	46	28.5	58.5		Diourbel	School-Sessene	Sessene	SCSES0143	14.6477	-16.256	39.8418	4.863	1638779534569.jpg	https://kc.kobotoolbox.org/media/original?media_file=jgomis%2Fattachments%2F8439609f265a4012a93e47ac149f6df6%2F75c5acc2-8931-4633-bed6-7f631af73b15%2F1638779534569.jpg	128451729	2021-12-06 12:30:18	579	2021-12-06	SCSES0143		12	Masculin	SESSENE	Oui	Négatif	Non			Non		2021-12-06 12:30:18	2021-12-06 08:31:46	2021-12-06 12:30:05
144	Diourbel		SESEC 0144						Diourbel	School-Sessene	Sessene	SCSES0144	14.6477	-16.256	39.8418	4.863	1638779534569.jpg	https://kc.kobotoolbox.org/media/original?media_file=jgomis%2Fattachments%2F8439609f265a4012a93e47ac149f6df6%2F75c5acc2-8931-4633-bed6-7f631af73b15%2F1638779534569.jpg	128451729	2021-12-06 12:30:18	579	2021-12-06	SCSES0144		12	Masculin	SESSENE	Oui	Positif	Non			Non		2021-12-06 12:30:18	2021-12-06 08:31:46	2021-12-06 12:30:05
145	Diourbel	SC SESEC 6	SESEC 0145	39(1,G5)	14	10.5	24.5		Diourbel	School-Sessene	Sessene	SCSES0145	14.6477	-16.256	39.8418	4.863	1638779534569.jpg	https://kc.kobotoolbox.org/media/original?media_file=jgomis%2Fattachments%2F8439609f265a4012a93e47ac149f6df6%2F75c5acc2-8931-4633-bed6-7f631af73b15%2F1638779534569.jpg	128451729	2021-12-06 12:30:18	579	2021-12-06	SCSES0145		13	Masculin	SESSENE	Oui	Négatif	Non			Non		2021-12-06 12:30:18	2021-12-06 08:31:46	2021-12-06 12:30:05
146	Diourbel	SC SESEC 6	SESEC 0146	41(1,A6)	13	11.5	17.5		Diourbel	School-Sessene	Sessene	SCSES0146	14.6477	-16.256	39.8418	4.863	1638779534569.jpg	https://kc.kobotoolbox.org/media/original?media_file=jgomis%2Fattachments%2F8439609f265a4012a93e47ac149f6df6%2F75c5acc2-8931-4633-bed6-7f631af73b15%2F1638779534569.jpg	128451729	2021-12-06 12:30:18	579	2021-12-06	SCSES0146		12	Masculin	SESSENE	Oui	Négatif	Non			Non		2021-12-06 12:30:18	2021-12-06 08:31:46	2021-12-06 12:30:05
147	Diourbel	SC SESEC 6	SESEC 0147	46(1,F6)	214	33.5	31.5		Diourbel	School-Sessene	Sessene	SCSES0147	14.6477	-16.256	39.8418	4.863	1638779534569.jpg	https://kc.kobotoolbox.org/media/original?media_file=jgomis%2Fattachments%2F8439609f265a4012a93e47ac149f6df6%2F75c5acc2-8931-4633-bed6-7f631af73b15%2F1638779534569.jpg	128451729	2021-12-06 12:30:18	579	2021-12-06	SCSES0147		13	Masculin	SESSENE	Oui	Négatif	Non			Non		2021-12-06 12:30:18	2021-12-06 08:31:46	2021-12-06 12:30:05
148	Diourbel	SC SESEC 6	SESEC 0148	35(1,C5)	28	19.5	21.5		Diourbel	School-Sessene	Sessene	SCSES0148	14.6477	-16.256	39.8418	4.863	1638779534569.jpg	https://kc.kobotoolbox.org/media/original?media_file=jgomis%2Fattachments%2F8439609f265a4012a93e47ac149f6df6%2F75c5acc2-8931-4633-bed6-7f631af73b15%2F1638779534569.jpg	128451729	2021-12-06 12:30:18	579	2021-12-06	SCSES0148		12	Masculin	SESSENE	Oui	Négatif	Non			Non		2021-12-06 12:30:18	2021-12-06 08:31:46	2021-12-06 12:30:05
149	Diourbel	SC SESEC 6	SESEC 0149	43(1,C6)	51	21.5	32.5		Diourbel	School-Sessene	Sessene	SCSES0149	14.6477	-16.256	39.8418	4.863	1638779534569.jpg	https://kc.kobotoolbox.org/media/original?media_file=jgomis%2Fattachments%2F8439609f265a4012a93e47ac149f6df6%2F75c5acc2-8931-4633-bed6-7f631af73b15%2F1638779534569.jpg	128451729	2021-12-06 12:30:18	579	2021-12-06	SCSES0149		13	Masculin	SESSENE	Oui	Négatif	Non			Non		2021-12-06 12:30:18	2021-12-06 08:31:46	2021-12-06 12:30:05
150	Diourbel	SC SESEC 6	SESEC 0150	49(1,A7)	11	9.5	14.5		Diourbel	School-Sessene	Sessene	SCSES0150	14.6477	-16.256	39.8418	4.863	1638779534569.jpg	https://kc.kobotoolbox.org/media/original?media_file=jgomis%2Fattachments%2F8439609f265a4012a93e47ac149f6df6%2F75c5acc2-8931-4633-bed6-7f631af73b15%2F1638779534569.jpg	128451729	2021-12-06 12:30:18	579	2021-12-06	SCSES0150		13	Féminin	SESSENE	Oui	Négatif	Non			Non		2021-12-06 12:30:18	2021-12-06 08:31:46	2021-12-06 12:30:05
151	Diourbel	SC SESEC 10	SESEC 0151	28(1,D4)	35	36.5	17.5		Diourbel	School-Sessene	Sessene	SCSES0151	14.6477	-16.256	39.8418	4.863	1638779534569.jpg	https://kc.kobotoolbox.org/media/original?media_file=jgomis%2Fattachments%2F8439609f265a4012a93e47ac149f6df6%2F75c5acc2-8931-4633-bed6-7f631af73b15%2F1638779534569.jpg	128451729	2021-12-06 12:30:18	579	2021-12-06	SCSES0151		12	Féminin	SESSENE	Oui	Négatif	Non			Non		2021-12-06 12:30:18	2021-12-06 08:31:46	2021-12-06 12:30:05
152	Diourbel	SC SESEC 10	SESEC 0152	27(1,C4)	30	21.5	21.5		Diourbel	School-Sessene	Sessene	SCSES0152	14.6477	-16.256	39.8418	4.863	1638779534569.jpg	https://kc.kobotoolbox.org/media/original?media_file=jgomis%2Fattachments%2F8439609f265a4012a93e47ac149f6df6%2F75c5acc2-8931-4633-bed6-7f631af73b15%2F1638779534569.jpg	128451729	2021-12-06 12:30:18	579	2021-12-06	SCSES0152		12	Féminin	SESSENE	Oui	Négatif	Non			Non		2021-12-06 12:30:18	2021-12-06 08:31:46	2021-12-06 12:30:05
153	Diourbel	SC SESEC 10	SESEC 0153	42(1,B6)	22	14.5	15		Diourbel	School-Sessene	Sessene	SCSES0153	14.6477	-16.256	39.8418	4.863	1638779534569.jpg	https://kc.kobotoolbox.org/media/original?media_file=jgomis%2Fattachments%2F8439609f265a4012a93e47ac149f6df6%2F75c5acc2-8931-4633-bed6-7f631af73b15%2F1638779534569.jpg	128451729	2021-12-06 12:30:18	579	2021-12-06	SCSES0153		12	Féminin	SESSENE	Oui	Négatif	Non			Non		2021-12-06 12:30:18	2021-12-06 08:31:46	2021-12-06 12:30:05
154	Diourbel	SC SESEC 10	SESEC 0154	41(1,A6)	38	37.5	26.5		Diourbel	School-Sessene	Sessene	SCSES0154
155	Diourbel	SC SESEC 10	SESEC 0155	38(1,F5)	88	58.5	30.5		Diourbel	School-Sessene	Sessene	SCSES0155
156	Diourbel	SC SESEC 10	SESEC 0156	43(1,C6)	42	20.5	17.5		Diourbel	School-Sessene	Sessene	SCSES0156	14.6477	-16.256	39.8418	4.863	1638779534569.jpg	https://kc.kobotoolbox.org/media/original?media_file=jgomis%2Fattachments%2F8439609f265a4012a93e47ac149f6df6%2F75c5acc2-8931-4633-bed6-7f631af73b15%2F1638779534569.jpg	128451729	2021-12-06 12:30:18	579	2021-12-06	SCSES0156		12	Féminin	SESSENE	Oui	Négatif	Non			Non		2021-12-06 12:30:18	2021-12-06 08:31:46	2021-12-06 12:30:05
157	Diourbel	SC SESEC 10	SESEC 0157	44(1,D6)	73	43	25.5		Diourbel	School-Sessene	Sessene	SCSES0157	14.6477	-16.256	39.8418	4.863	1638779534569.jpg	https://kc.kobotoolbox.org/media/original?media_file=jgomis%2Fattachments%2F8439609f265a4012a93e47ac149f6df6%2F75c5acc2-8931-4633-bed6-7f631af73b15%2F1638779534569.jpg	128451729	2021-12-06 12:30:18	579	2021-12-06	SCSES0157		12	Féminin	SESSENE	Oui	Négatif	Non			Non		2021-12-06 12:30:18	2021-12-06 08:31:46	2021-12-06 12:30:05
158	Diourbel	SC SESEC 10	SESEC 0158	37(1,E5)	53	34.5	18.5		Diourbel	School-Sessene	Sessene	SCSES0158	14.6477	-16.256	39.8418	4.863	1638779534569.jpg	https://kc.kobotoolbox.org/media/original?media_file=jgomis%2Fattachments%2F8439609f265a4012a93e47ac149f6df6%2F75c5acc2-8931-4633-bed6-7f631af73b15%2F1638779534569.jpg	128451729	2021-12-06 12:30:18	579	2021-12-06	SCSES0158		12	Féminin	SESSENE	Oui	Négatif	Non			Non		2021-12-06 12:30:18	2021-12-06 08:31:46	2021-12-06 12:30:05
159	Diourbel	SC SESEC 10	SESEC 0159	40(1,H5)	166	506.5	35.5		Diourbel	School-Sessene	Sessene	SCSES0159	14.6477	-16.256	39.8418	4.863	1638779534569.jpg	https://kc.kobotoolbox.org/media/original?media_file=jgomis%2Fattachments%2F8439609f265a4012a93e47ac149f6df6%2F75c5acc2-8931-4633-bed6-7f631af73b15%2F1638779534569.jpg	128451729	2021-12-06 12:30:18	579	2021-12-06	SCSES0159		12	Féminin	SESSENE	Oui	Négatif	Non			Non		2021-12-06 12:30:18	2021-12-06 08:31:46	2021-12-06 12:30:05
160	Diourbel	SC SESEC 10	SESEC 0160	26(1,B4)	59.5	35.5	19		Diourbel	School-Sessene	Sessene	SCSES0160	14.6477	-16.256	39.8418	4.863	1638779534569.jpg	https://kc.kobotoolbox.org/media/original?media_file=jgomis%2Fattachments%2F8439609f265a4012a93e47ac149f6df6%2F75c5acc2-8931-4633-bed6-7f631af73b15%2F1638779534569.jpg	128451729	2021-12-06 12:30:18	579	2021-12-06	SCSES0160		12	Féminin	SESSENE	Oui	Négatif	Non			Non		2021-12-06 12:30:18	2021-12-06 08:31:46	2021-12-06 12:30:05
161	Diourbel	SC SESEC 10	SESEC 0161	39(1,G5)	216	216.5	43.5		Diourbel	School-Sessene	Sessene	SCSES0161	14.6477	-16.256	39.8418	4.863	1638779534569.jpg	https://kc.kobotoolbox.org/media/original?media_file=jgomis%2Fattachments%2F8439609f265a4012a93e47ac149f6df6%2F75c5acc2-8931-4633-bed6-7f631af73b15%2F1638779534569.jpg	128451729	2021-12-06 12:30:18	579	2021-12-06	SCSES0161		12	Féminin	SESSENE	Oui	Négatif	Non			Non		2021-12-06 12:30:18	2021-12-06 08:31:46	2021-12-06 12:30:05
162	Diourbel	SC SESEC 10	SESEC 0162	45(1,E6)	45	95.5	28.5		Diourbel	School-Sessene	Sessene	SCSES0162	14.6477	-16.256	39.8418	4.863	1638779534569.jpg	https://kc.kobotoolbox.org/media/original?media_file=jgomis%2Fattachments%2F8439609f265a4012a93e47ac149f6df6%2F75c5acc2-8931-4633-bed6-7f631af73b15%2F1638779534569.jpg	128451729	2021-12-06 12:30:18	579	2021-12-06	SCSES0162		12	Féminin	SESSENE	Oui	Négatif	Non			Non		2021-12-06 12:30:18	2021-12-06 08:31:46	2021-12-06 12:30:05
163	Diourbel	SC SESEC 10	SESEC 0163	32(1,H4)	66	46.5	28.5		Diourbel	School-Sessene	Sessene	SCSES0163	14.6477	-16.256	39.8418	4.863	1638779534569.jpg	https://kc.kobotoolbox.org/media/original?media_file=jgomis%2Fattachments%2F8439609f265a4012a93e47ac149f6df6%2F75c5acc2-8931-4633-bed6-7f631af73b15%2F1638779534569.jpg	128451729	2021-12-06 12:30:18	579	2021-12-06	SCSES0163		12	Féminin	SESSENE	Oui	Négatif	Non			Non		2021-12-06 12:30:18	2021-12-06 08:31:46	2021-12-06 12:30:05
164	Diourbel	SC SESEC 10	SESEC 0164	31(1,G4)	138	88.5	37.5		Diourbel	School-Sessene	Sessene	SCSES0164	14.6477	-16.256	39.8418	4.863	1638779534569.jpg	https://kc.kobotoolbox.org/media/original?media_file=jgomis%2Fattachments%2F8439609f265a4012a93e47ac149f6df6%2F75c5acc2-8931-4633-bed6-7f631af73b15%2F1638779534569.jpg	128451729	2021-12-06 12:30:18	579	2021-12-06	SCSES0164		12	Féminin	SESSENEp	Oui	Négatif	Non			Non		2021-12-06 12:30:18	2021-12-06 08:31:46	2021-12-06 12:30:05
165	Diourbel	SC SESEC 10	SESEC 0165	34(1,B5)	91	56.5	21		Diourbel	School-Sessene	Sessene	SCSES0165	14.6477	-16.256	39.8418	4.863	1638779534569.jpg	https://kc.kobotoolbox.org/media/original?media_file=jgomis%2Fattachments%2F8439609f265a4012a93e47ac149f6df6%2F75c5acc2-8931-4633-bed6-7f631af73b15%2F1638779534569.jpg	128451729	2021-12-06 12:30:18	579	2021-12-06	SCSES0165		12	Féminin	SESSENE	Oui	Négatif	Non			Non		2021-12-06 12:30:18	2021-12-06 08:31:46	2021-12-06 12:30:05
166	Diourbel	SC SESEC 10	SESEC 0166	35(1,C5)	71.5	49.5	27.5		Diourbel	School-Sessene	Sessene	SCSES0166
167	Diourbel	SC SESEC 10	SESEC 0167	29(1,E4)	67	62.5	32		Diourbel	School-Sessene	Sessene	SCSES0167	14.6477	-16.256	39.8418	4.863	1638779534569.jpg	https://kc.kobotoolbox.org/media/original?media_file=jgomis%2Fattachments%2F8439609f265a4012a93e47ac149f6df6%2F75c5acc2-8931-4633-bed6-7f631af73b15%2F1638779534569.jpg	128451729	2021-12-06 12:30:18	579	2021-12-06	SCSES0167		12	Masculin	SESSENE	Oui	Négatif	Non			Non		2021-12-06 12:30:18	2021-12-06 08:31:46	2021-12-06 12:30:05
168	Diourbel	SC SESEC 10	SESEC 0168	30(1,F4)	27	15.5	19.5		Diourbel	School-Sessene	Sessene	SCSES0168	14.6477	-16.256	39.8418	4.863	1638779534569.jpg	https://kc.kobotoolbox.org/media/original?media_file=jgomis%2Fattachments%2F8439609f265a4012a93e47ac149f6df6%2F75c5acc2-8931-4633-bed6-7f631af73b15%2F1638779534569.jpg	128451729	2021-12-06 12:30:18	579	2021-12-06	SCSES0168		12	Masculin	SESSENE	Oui	Négatif	Non			Non		2021-12-06 12:30:18	2021-12-06 08:31:46	2021-12-06 12:30:05
169	Diourbel	SC SESEC 10	SESEC 0169	36(1,D5)	153	63.5	33.5		Diourbel	School-Sessene	Sessene	SCSES0169	14.6477	-16.256	39.8418	4.863	1638779534569.jpg	https://kc.kobotoolbox.org/media/original?media_file=jgomis%2Fattachments%2F8439609f265a4012a93e47ac149f6df6%2F75c5acc2-8931-4633-bed6-7f631af73b15%2F1638779534569.jpg	128451729	2021-12-06 12:30:18	579	2021-12-06	SCSES0169		12	Masculin	SESSENE	Oui	Négatif	Non			Non		2021-12-06 12:30:18	2021-12-06 08:31:46	2021-12-06 12:30:05
170	Diourbel	SC SESEC 10	SESEC 0170	33(1,A5)	18	14.5	13.5		Diourbel	School-Sessene	Sessene	SCSES0170	14.6477	-16.256	39.8418	4.863	1638779534569.jpg	https://kc.kobotoolbox.org/media/original?media_file=jgomis%2Fattachments%2F8439609f265a4012a93e47ac149f6df6%2F75c5acc2-8931-4633-bed6-7f631af73b15%2F1638779534569.jpg	128451729	2021-12-06 12:30:18	579	2021-12-06	SCSES0170		12	Masculin	SESSENE	Oui	Négatif	Non			Non		2021-12-06 12:30:18	2021-12-06 08:31:46	2021-12-06 12:30:05
171	Diourbel	SC SESEC 8	SESEC 0171	52(1,D7)	55	37.5	13.25		Diourbel	School-Sessene	Sessene	SCSES0171	14.6477	-16.256	39.8418	4.863	1638779534569.jpg	https://kc.kobotoolbox.org/media/original?media_file=jgomis%2Fattachments%2F8439609f265a4012a93e47ac149f6df6%2F75c5acc2-8931-4633-bed6-7f631af73b15%2F1638779534569.jpg	128451729	2021-12-06 12:30:18	579	2021-12-06	SCSES0171		12	Féminin	SESSENE	Oui	Négatif	Non			Non		2021-12-06 12:30:18	2021-12-06 08:31:46	2021-12-06 12:30:05
172	Diourbel	SC SESEC 8	SESEC 0172	47(1,G6)	67	19.5	10.25		Diourbel	School-Sessene	Sessene	SCSES0172	14.6477	-16.256	39.8418	4.863	1638779534569.jpg	https://kc.kobotoolbox.org/media/original?media_file=jgomis%2Fattachments%2F8439609f265a4012a93e47ac149f6df6%2F75c5acc2-8931-4633-bed6-7f631af73b15%2F1638779534569.jpg	128451729	2021-12-06 12:30:18	579	2021-12-06	SCSES0172		12	Masculin	SESSENE	Oui	Négatif	Non			Non		2021-12-06 12:30:18	2021-12-06 08:31:46	2021-12-06 12:30:05
173	Diourbel	SC SESEC 8	SESEC 0173	49(1,A7)	82	50.5	19.25		Diourbel	School-Sessene	Sessene	SCSES0173	14.6477	-16.256	39.8418	4.863	1638779534569.jpg	https://kc.kobotoolbox.org/media/original?media_file=jgomis%2Fattachments%2F8439609f265a4012a93e47ac149f6df6%2F75c5acc2-8931-4633-bed6-7f631af73b15%2F1638779534569.jpg	128451729	2021-12-06 12:30:18	579	2021-12-06	SCSES0173		11	Masculin	SESSENE	Oui	Négatif	Non			Non		2021-12-06 12:30:18	2021-12-06 08:31:46	2021-12-06 12:30:05
174	Diourbel	SC SESEC 8	SESEC 0174	48(1,H6)	89.5	59.5	18.25		Diourbel	School-Sessene	Sessene	SCSES0174	14.6477	-16.256	39.8418	4.863	1638779534569.jpg	https://kc.kobotoolbox.org/media/original?media_file=jgomis%2Fattachments%2F8439609f265a4012a93e47ac149f6df6%2F75c5acc2-8931-4633-bed6-7f631af73b15%2F1638779534569.jpg	128451729	2021-12-06 12:30:18	579	2021-12-06	SCSES0174		11	Féminin	SESSENE	Oui	Négatif	Non			Non		2021-12-06 12:30:18	2021-12-06 08:31:46	2021-12-06 12:30:05
175	Diourbel	SC SESEC 8	SESEC 0175	51(1,C7)	77	38.5	31.75		Diourbel	School-Sessene	Sessene	SCSES0175	14.6477	-16.256	39.8418	4.863	1638779534569.jpg	https://kc.kobotoolbox.org/media/original?media_file=jgomis%2Fattachments%2F8439609f265a4012a93e47ac149f6df6%2F75c5acc2-8931-4633-bed6-7f631af73b15%2F1638779534569.jpg	128451729	2021-12-06 12:30:18	579	2021-12-06	SCSES0175		12	Féminin	SESSENE	Oui	Négatif	Non			Non		2021-12-06 12:30:18	2021-12-06 08:31:46	2021-12-06 12:30:05
176	Diourbel	SC SESEC 8	SESEC 0176	50(1,B7)	66	37.5	13.25		Diourbel	School-Sessene	Sessene	SCSES0176	14.6477	-16.256	39.8418	4.863	1638779534569.jpg	https://kc.kobotoolbox.org/media/original?media_file=jgomis%2Fattachments%2F8439609f265a4012a93e47ac149f6df6%2F75c5acc2-8931-4633-bed6-7f631af73b15%2F1638779534569.jpg	128451729	2021-12-06 12:30:18	579	2021-12-06	SCSES0176		13	Masculin	SESSENE	Oui	Négatif	Non			Non		2021-12-06 12:30:18	2021-12-06 08:31:46	2021-12-06 12:30:05
177	Diourbel	SC SESEC 8	SESEC 0178	53(1,E7)	56	41.5	10.25		Diourbel	School-Sessene	Sessene	SCSES0178	14.6477	-16.256	39.8418	4.863	1638779534569.jpg	https://kc.kobotoolbox.org/media/original?media_file=jgomis%2Fattachments%2F8439609f265a4012a93e47ac149f6df6%2F75c5acc2-8931-4633-bed6-7f631af73b15%2F1638779534569.jpg	128451729	2021-12-06 12:30:18	579	2021-12-06	SCSES0178		12	Féminin	SESSENE	Oui	Négatif	Non			Non		2021-12-06 12:30:18	2021-12-06 08:31:46	2021-12-06 12:30:05
178	Diourbel	SC SESEC 8	SESEC 0179	54(1,F7)	152	345.5	13.25		Diourbel	School-Sessene	Sessene	SCSES0179	14.6477	-16.256	39.8418	4.863	1638779534569.jpg	https://kc.kobotoolbox.org/media/original?media_file=jgomis%2Fattachments%2F8439609f265a4012a93e47ac149f6df6%2F75c5acc2-8931-4633-bed6-7f631af73b15%2F1638779534569.jpg	128451729	2021-12-06 12:30:18	579	2021-12-06	SCSES0179		12	Féminin	SESSENE	Oui	Négatif	Non			Non		2021-12-06 12:30:18	2021-12-06 08:31:46	2021-12-06 12:30:05
179	Diourbel	SC SESEC 8	SESEC 0180	38(1,F5)	50	58.5	12.25		Diourbel	School-Sessene	Sessene	SCSES0180	14.6477	-16.256	39.8418	4.863	1638779534569.jpg	https://kc.kobotoolbox.org/media/original?media_file=jgomis%2Fattachments%2F8439609f265a4012a93e47ac149f6df6%2F75c5acc2-8931-4633-bed6-7f631af73b15%2F1638779534569.jpg	128451729	2021-12-06 12:30:18	579	2021-12-06	SCSES0180		11	Féminin	SESSENE	Oui	Négatif	Non			Non		2021-12-06 12:30:18	2021-12-06 08:31:46	2021-12-06 12:30:05
180	Diourbel	SC SESEC 8	SESEC 0181	37(1,E5)	58.5	29.5	9.25		Diourbel	School-Sessene	Sessene	SCSES0181	14.6477	-16.256	39.8418	4.863	1638779534569.jpg	https://kc.kobotoolbox.org/media/original?media_file=jgomis%2Fattachments%2F8439609f265a4012a93e47ac149f6df6%2F75c5acc2-8931-4633-bed6-7f631af73b15%2F1638779534569.jpg	128451729	2021-12-06 12:30:18	579	2021-12-06	SCSES0181		10	Féminin	SESSENE	Oui	Négatif	Non			Non		2021-12-06 12:30:18	2021-12-06 08:31:46	2021-12-06 12:30:05
181	Diourbel	SC SESEC 8	SESEC 0182	39(1,G5)	40	25.5	10.25		Diourbel	School-Sessene	Sessene	SCSES0182	14.6477	-16.256	39.8418	4.863	1638779534569.jpg	https://kc.kobotoolbox.org/media/original?media_file=jgomis%2Fattachments%2F8439609f265a4012a93e47ac149f6df6%2F75c5acc2-8931-4633-bed6-7f631af73b15%2F1638779534569.jpg	128451729	2021-12-06 12:30:18	579	2021-12-06	SCSES0182		11	Féminin	SESSENE	Oui	Négatif	Non			Non		2021-12-06 12:30:18	2021-12-06 08:31:46	2021-12-06 12:30:05
182	Diourbel	SC SESEC 8	SESEC 0183	36(1,D5)	32	33.5	44.25		Diourbel	School-Sessene	Sessene	SCSES0183	14.6477	-16.256	39.8418	4.863	1638779534569.jpg	https://kc.kobotoolbox.org/media/original?media_file=jgomis%2Fattachments%2F8439609f265a4012a93e47ac149f6df6%2F75c5acc2-8931-4633-bed6-7f631af73b15%2F1638779534569.jpg	128451729	2021-12-06 12:30:18	579	2021-12-06	SCSES0183		12	Masculin	SESSENE	Oui	Négatif	Non			Non		2021-12-06 12:30:18	2021-12-06 08:31:46	2021-12-06 12:30:05
183	Diourbel	SC SESEC 8	SESEC 0184	42(1,B6)	32	20.5	10.25		Diourbel	School-Sessene	Sessene	SCSES0184	14.6477	-16.256	39.8418	4.863	1638779534569.jpg	https://kc.kobotoolbox.org/media/original?media_file=jgomis%2Fattachments%2F8439609f265a4012a93e47ac149f6df6%2F75c5acc2-8931-4633-bed6-7f631af73b15%2F1638779534569.jpg	128451729	2021-12-06 12:30:18	579	2021-12-06	SCSES0184		12	Masculin	SESSENE	Oui	Négatif	Non			Non		2021-12-06 12:30:18	2021-12-06 08:31:46	2021-12-06 12:30:05
184	Diourbel	SC SESEC 8	SESEC 0185	43(1,C6)	33	21.5	12.25		Diourbel	School-Sessene	Sessene	SCSES0185	14.6477	-16.256	39.8418	4.863	1638779534569.jpg	https://kc.kobotoolbox.org/media/original?media_file=jgomis%2Fattachments%2F8439609f265a4012a93e47ac149f6df6%2F75c5acc2-8931-4633-bed6-7f631af73b15%2F1638779534569.jpg	128451729	2021-12-06 12:30:18	579	2021-12-06	SCSES0185		12	Masculin	SESSENE	Oui	Négatif	Non			Non		2021-12-06 12:30:18	2021-12-06 08:31:46	2021-12-06 12:30:05
185	Diourbel	SC SESEC 8	SESEC 0186	40(1,H5)	56	35.5	10.25		Diourbel	School-Sessene	Sessene	SCSES0186	14.6477	-16.256	39.8418	4.863	1638779534569.jpg	https://kc.kobotoolbox.org/media/original?media_file=jgomis%2Fattachments%2F8439609f265a4012a93e47ac149f6df6%2F75c5acc2-8931-4633-bed6-7f631af73b15%2F1638779534569.jpg	128451729	2021-12-06 12:30:18	579	2021-12-06	SCSES0186		11	Masculin	SESSENE	Oui	Négatif	Non			Non		2021-12-06 12:30:18	2021-12-06 08:31:46	2021-12-06 12:30:05
186	Diourbel	SC SESEC 8	SESEC 0187	46(1,F6)	27	18.5	15.25		Diourbel	School-Sessene	Sessene	SCSES0187	14.6477	-16.256	39.8418	4.863	1638779534569.jpg	https://kc.kobotoolbox.org/media/original?media_file=jgomis%2Fattachments%2F8439609f265a4012a93e47ac149f6df6%2F75c5acc2-8931-4633-bed6-7f631af73b15%2F1638779534569.jpg	128451729	2021-12-06 12:30:18	579	2021-12-06	SCSES0187		11	Féminin	SESSENE	Oui	Négatif	Non			Non		2021-12-06 12:30:18	2021-12-06 08:31:46	2021-12-06 12:30:05
187	Diourbel	SC SESEC 8	SESEC 0188	45(1,E6)	99	76.5	24.25		Diourbel	School-Sessene	Sessene	SCSES0188	14.6477	-16.256	39.8418	4.863	1638779534569.jpg	https://kc.kobotoolbox.org/media/original?media_file=jgomis%2Fattachments%2F8439609f265a4012a93e47ac149f6df6%2F75c5acc2-8931-4633-bed6-7f631af73b15%2F1638779534569.jpg	128451729	2021-12-06 12:30:18	579	2021-12-06	SCSES0188		12	Féminin	SESSENE	Oui	Négatif	Non			Non		2021-12-06 12:30:18	2021-12-06 08:31:46	2021-12-06 12:30:05
188	Diourbel	SC SESEC 8	SESEC 0189	44(1,D6)	134	97.5	29.25		Diourbel	School-Sessene	Sessene	SCSES0189	14.6477	-16.256	39.8418	4.863	1638779534569.jpg	https://kc.kobotoolbox.org/media/original?media_file=jgomis%2Fattachments%2F8439609f265a4012a93e47ac149f6df6%2F75c5acc2-8931-4633-bed6-7f631af73b15%2F1638779534569.jpg	128451729	2021-12-06 12:30:18	579	2021-12-06	SCSES0189		11	Féminin	SESSENE	Oui	Négatif	Non			Non		2021-12-06 12:30:18	2021-12-06 08:31:46	2021-12-06 12:30:05
189	Diourbel	SC SESEC 8	SESEC 0190	41(1,A6)	42	20.5	10.25		Diourbel	School-Sessene	Sessene	SCSES0190	14.6477	-16.256	39.8418	4.863	1638779534569.jpg	https://kc.kobotoolbox.org/media/original?media_file=jgomis%2Fattachments%2F8439609f265a4012a93e47ac149f6df6%2F75c5acc2-8931-4633-bed6-7f631af73b15%2F1638779534569.jpg	128451729	2021-12-06 12:30:18	579	2021-12-06	SCSES0190		12	Féminin	SESSENE	Oui	Négatif	Non			Non		2021-12-06 12:30:18	2021-12-06 08:31:46	2021-12-06 12:30:05
190	Diourbel	SC SESEC 8	SESEC 0191	35(1,C5)	47	29	14.25		Diourbel	School-Sessene	Sessene	SCSES0191	14.6477	-16.256	39.8418	4.863	1638779534569.jpg	https://kc.kobotoolbox.org/media/original?media_file=jgomis%2Fattachments%2F8439609f265a4012a93e47ac149f6df6%2F75c5acc2-8931-4633-bed6-7f631af73b15%2F1638779534569.jpg	128451729	2021-12-06 12:30:18	579	2021-12-06	SCSES0191		12	Féminin	SESSENE	Oui	Négatif	Non			Non		2021-12-06 12:30:18	2021-12-06 08:31:46	2021-12-06 12:30:05
191	Diourbel	SC SESEC 5	SESEC 0192	83(1,C11)	39	19.5	11		Diourbel	School-Sessene	Sessene	SCSES0192	14.6477	-16.256	39.8418	4.863	1638779534569.jpg	https://kc.kobotoolbox.org/media/original?media_file=jgomis%2Fattachments%2F8439609f265a4012a93e47ac149f6df6%2F75c5acc2-8931-4633-bed6-7f631af73b15%2F1638779534569.jpg	128451729	2021-12-06 12:30:18	579	2021-12-06	SCSES0192		11	Féminin	SESSENE	Oui	Négatif	Non			Non		2021-12-06 12:30:18	2021-12-06 08:31:46	2021-12-06 12:30:05
192	Diourbel		SESEC 0193						Diourbel	School-Sessene	Sessene	SCSES0193	14.6477	-16.256	39.8418	4.863	1638779534569.jpg	https://kc.kobotoolbox.org/media/original?media_file=jgomis%2Fattachments%2F8439609f265a4012a93e47ac149f6df6%2F75c5acc2-8931-4633-bed6-7f631af73b15%2F1638779534569.jpg	128451729	2021-12-06 12:30:18	579	2021-12-06	SCSES0193		10	Féminin	SESSENE	Oui	Négatif	Non			Non		2021-12-06 12:30:18	2021-12-06 08:31:46	2021-12-06 12:30:05
193	Diourbel	SC SESEC 3	SESEC 0194	63(1,G8)	0.5	0	0		Diourbel	School-Sessene	Sessene	SCSES0194	14.6477	-16.256	39.8418	4.863	1638779534569.jpg	https://kc.kobotoolbox.org/media/original?media_file=jgomis%2Fattachments%2F8439609f265a4012a93e47ac149f6df6%2F75c5acc2-8931-4633-bed6-7f631af73b15%2F1638779534569.jpg	128451729	2021-12-06 12:30:18	579	2021-12-06	SCSES0194		11	Féminin	SESSENE	Oui	Négatif	Non			Non		2021-12-06 12:30:18	2021-12-06 08:31:46	2021-12-06 12:30:05
194	Diourbel	SC SESEC 5	SESEC 0195	81(1,A11)	22	13.5	7		Diourbel	School-Sessene	Sessene	SCSES0195	14.6477	-16.256	39.8418	4.863	1638779534569.jpg	https://kc.kobotoolbox.org/media/original?media_file=jgomis%2Fattachments%2F8439609f265a4012a93e47ac149f6df6%2F75c5acc2-8931-4633-bed6-7f631af73b15%2F1638779534569.jpg	128451729	2021-12-06 12:30:18	579	2021-12-06	SCSES0195		11	Féminin	SESSENE	Oui	Négatif	Non			Non		2021-12-06 12:30:18	2021-12-06 08:31:46	2021-12-06 12:30:05
195	Diourbel	SC SESEC 5	SESEC 0196	84(1,D11)	31	8.5	5		Diourbel	School-Sessene	Sessene	SCSES0196	14.6477	-16.256	39.8418	4.863	1638779534569.jpg	https://kc.kobotoolbox.org/media/original?media_file=jgomis%2Fattachments%2F8439609f265a4012a93e47ac149f6df6%2F75c5acc2-8931-4633-bed6-7f631af73b15%2F1638779534569.jpg	128451729	2021-12-06 12:30:18	579	2021-12-06	SCSES0196		11	Masculin	SESSENE	Oui	Négatif	Non			Non		2021-12-06 12:30:18	2021-12-06 08:31:46	2021-12-06 12:30:05
196	Diourbel	SC SESEC 5	SESEC 0197	88(1,H11)	5	2.5	3		Diourbel	School-Sessene	Sessene	SCSES0197	14.6477	-16.256	39.8418	4.863	1638779534569.jpg	https://kc.kobotoolbox.org/media/original?media_file=jgomis%2Fattachments%2F8439609f265a4012a93e47ac149f6df6%2F75c5acc2-8931-4633-bed6-7f631af73b15%2F1638779534569.jpg	128451729	2021-12-06 12:30:18	579	2021-12-06	SCSES0197		11	Masculin	SESSENE	Oui	Négatif	Non			Non		2021-12-06 12:30:18	2021-12-06 08:31:46	2021-12-06 12:30:05
197	Diourbel	SC SESEC 5	SESEC 0198	82(1,B11)	18	9.5	6		Diourbel	School-Sessene	Sessene	SCSES0198	14.6477	-16.256	39.8418	4.863	1638779534569.jpg	https://kc.kobotoolbox.org/media/original?media_file=jgomis%2Fattachments%2F8439609f265a4012a93e47ac149f6df6%2F75c5acc2-8931-4633-bed6-7f631af73b15%2F1638779534569.jpg	128451729	2021-12-06 12:30:18	579	2021-12-06	SCSES0198		10	Masculin	SESSENE	Oui	Négatif	Non			Non		2021-12-06 12:30:18	2021-12-06 08:31:46	2021-12-06 12:30:05
198	Diourbel	SC SESEC 9	SESEC 0199	20(1,D3)	88	44	9.5		Diourbel	School-Sessene	Sessene	SCSES0199	14.6477	-16.256	39.8418	4.863	1638779534569.jpg	https://kc.kobotoolbox.org/media/original?media_file=jgomis%2Fattachments%2F8439609f265a4012a93e47ac149f6df6%2F75c5acc2-8931-4633-bed6-7f631af73b15%2F1638779534569.jpg	128451729	2021-12-06 12:30:18	579	2021-12-06	SCSES0199		10	Masculin	SESSENE	Oui	Négatif	Non			Non		2021-12-06 12:30:18	2021-12-06 08:31:46	2021-12-06 12:30:05
199	Diourbel	SC SESEC 9	SESEC 0200	37(1,E5)	35	22	1.5		Diourbel	School-Sessene	Sessene	SCSES0200	14.6477	-16.256	39.8418	4.863	1638779534569.jpg	https://kc.kobotoolbox.org/media/original?media_file=jgomis%2Fattachments%2F8439609f265a4012a93e47ac149f6df6%2F75c5acc2-8931-4633-bed6-7f631af73b15%2F1638779534569.jpg	128451729	2021-12-06 12:30:18	579	2021-12-06	SCSES0200		12	Masculin	SESSENE	Oui	Négatif	Non			Non		2021-12-06 12:30:18	2021-12-06 08:31:46	2021-12-06 12:30:05
200	Diourbel	SC SESEC 9	SESEC 0201	18(1,B3)	111	132	8.5		Diourbel	School-Sessene	Sessene	SCSES0201	14.6477	-16.256	39.8418	4.863	1638779534569.jpg	https://kc.kobotoolbox.org/media/original?media_file=jgomis%2Fattachments%2F8439609f265a4012a93e47ac149f6df6%2F75c5acc2-8931-4633-bed6-7f631af73b15%2F1638779534569.jpg	128451729	2021-12-06 12:30:18	579	2021-12-06	SCSES0201		12	Masculin	SESSENE	Oui	Négatif	Non			Non		2021-12-06 12:30:18	2021-12-06 08:31:46	2021-12-06 12:30:05
201	Diourbel	SC SESEC 2	SESEC 0202	52(1,D7)	3	3	6.75		Diourbel	School-Sessene	Sessene	SCSES0202	14.6477	-16.256	39.8418	4.863	1638779534569.jpg	https://kc.kobotoolbox.org/media/original?media_file=jgomis%2Fattachments%2F8439609f265a4012a93e47ac149f6df6%2F75c5acc2-8931-4633-bed6-7f631af73b15%2F1638779534569.jpg	128451729	2021-12-06 12:30:18	579	2021-12-06	SCSES0202		11	Masculin	SESSENE	Oui	Négatif	Non			Non		2021-12-06 12:30:18	2021-12-06 08:31:46	2021-12-06 12:30:05
202	Diourbel	SC SESEC11/SESDA1	SESEC 0203	54(1,F7)	24.5	21	7		Diourbel	School-Sessene	Sessene	SCSES0203	14.6477	-16.256	39.8418	4.863	1638779534569.jpg	https://kc.kobotoolbox.org/media/original?media_file=jgomis%2Fattachments%2F8439609f265a4012a93e47ac149f6df6%2F75c5acc2-8931-4633-bed6-7f631af73b15%2F1638779534569.jpg	128451729	2021-12-06 12:30:18	579	2021-12-06	SCSES0203		11	Masculin	SESSENE	Oui	Négatif	Non			Non		2021-12-06 12:30:18	2021-12-06 08:31:46	2021-12-06 12:30:05
203	Diourbel	SC SESEC 8	SESEC 0204	69(1,E9)	77	49.5	14.25		Diourbel	School-Sessene	Sessene	SCSES0204	14.6477	-16.256	39.8418	4.863	1638779534569.jpg	https://kc.kobotoolbox.org/media/original?media_file=jgomis%2Fattachments%2F8439609f265a4012a93e47ac149f6df6%2F75c5acc2-8931-4633-bed6-7f631af73b15%2F1638779534569.jpg	128451729	2021-12-06 12:30:18	579	2021-12-06	SCSES0204		14	Masculin	SESSENE	Oui	Négatif	Non			Non		2021-12-06 12:30:18	2021-12-06 08:31:46	2021-12-06 12:30:05
204	Diourbel	SC SESEC 4	SESEC 0205	50(1,B7)	19.5	10.5	8		Diourbel	School-Sessene	Sessene	SCSES0205	14.6477	-16.256	39.8418	4.863	1638779534569.jpg	https://kc.kobotoolbox.org/media/original?media_file=jgomis%2Fattachments%2F8439609f265a4012a93e47ac149f6df6%2F75c5acc2-8931-4633-bed6-7f631af73b15%2F1638779534569.jpg	128451729	2021-12-06 12:30:18	579	2021-12-06	SCSES0205		12	Féminin	SESSENE	Oui	Négatif	Non			Non		2021-12-06 12:30:18	2021-12-06 08:31:46	2021-12-06 12:30:05
205	Diourbel	SC SESEC 5	SESEC 0206	85(1,E11)	15	8.5	8		Diourbel	School-Sessene	Sessene	SCSES0206	14.6477	-16.256	39.8418	4.863	1638779534569.jpg	https://kc.kobotoolbox.org/media/original?media_file=jgomis%2Fattachments%2F8439609f265a4012a93e47ac149f6df6%2F75c5acc2-8931-4633-bed6-7f631af73b15%2F1638779534569.jpg	128451729	2021-12-06 12:30:18	579	2021-12-06	SCSES0206		12	Féminin	SESSENE	Oui	Négatif	Non			Non		2021-12-06 12:30:18	2021-12-06 08:31:46	2021-12-06 12:30:05
206	Diourbel	SC SESEC 3	SESEC 0207	62(1,F8)	-0.5	0	0		Diourbel	School-Sessene	Sessene	SCSES0207	14.6477	-16.256	39.8418	4.863	1638779534569.jpg	https://kc.kobotoolbox.org/media/original?media_file=jgomis%2Fattachments%2F8439609f265a4012a93e47ac149f6df6%2F75c5acc2-8931-4633-bed6-7f631af73b15%2F1638779534569.jpg	128451729	2021-12-06 12:30:18	579	2021-12-06	SCSES0207		11	Féminin	SESSENE	Oui	Négatif	Non			Non		2021-12-06 12:30:18	2021-12-06 08:31:46	2021-12-06 12:30:05
207	Diourbel	SC SESEC 5	SESEC 0208	90(1,B12)	12	4.5	5		Diourbel	School-Sessene	Sessene	SCSES0208	14.6477	-16.256	39.8418	4.863	1638779534569.jpg	https://kc.kobotoolbox.org/media/original?media_file=jgomis%2Fattachments%2F8439609f265a4012a93e47ac149f6df6%2F75c5acc2-8931-4633-bed6-7f631af73b15%2F1638779534569.jpg	128451729	2021-12-06 12:30:18	579	2021-12-06	SCSES0208		14	Masculin	SESSENE	Oui	Négatif	Non			Non		2021-12-06 12:30:18	2021-12-06 08:31:46	2021-12-06 12:30:05
208	Diourbel	SC SESEC 9	SESEC 0209	19(1,C3)	54	25	13.5		Diourbel	School-Sessene	Sessene	SCSES0209	14.6477	-16.256	39.8418	4.863	1638779534569.jpg	https://kc.kobotoolbox.org/media/original?media_file=jgomis%2Fattachments%2F8439609f265a4012a93e47ac149f6df6%2F75c5acc2-8931-4633-bed6-7f631af73b15%2F1638779534569.jpg	128451729	2021-12-06 12:30:18	579	2021-12-06	SCSES0209		11	Féminin	SESSENE	Oui	Négatif	Non			Non		2021-12-06 12:30:18	2021-12-06 08:31:46	2021-12-06 12:30:05
209	Diourbel	SC SESEC 9	SESEC 0210	22(1,F3)	70	47	10.5		Diourbel	School-Sessene	Sessene	SCSES0210	14.6477	-16.256	39.8418	4.863	1638779534569.jpg	https://kc.kobotoolbox.org/media/original?media_file=jgomis%2Fattachments%2F8439609f265a4012a93e47ac149f6df6%2F75c5acc2-8931-4633-bed6-7f631af73b15%2F1638779534569.jpg	128451729	2021-12-06 12:30:18	579	2021-12-06	SCSES0210		12	Féminin	SESSENE	Oui	Négatif	Non			Non		2021-12-06 12:30:18	2021-12-06 08:31:46	2021-12-06 12:30:05
210	Diourbel	SC SESEC 8	SESEC 0211	1(1,A1)	19	8.5	-20.75		Diourbel	School-Sessene	Sessene	SCSES0211	14.6477	-16.256	39.8418	4.863	1638779534569.jpg	https://kc.kobotoolbox.org/media/original?media_file=jgomis%2Fattachments%2F8439609f265a4012a93e47ac149f6df6%2F75c5acc2-8931-4633-bed6-7f631af73b15%2F1638779534569.jpg	128451729	2021-12-06 12:30:18	579	2021-12-06	SCSES0211		12	Féminin	SESSENE	Oui	Négatif	Non			Non		2021-12-06 12:30:18	2021-12-06 08:31:46	2021-12-06 12:30:05
211	Diourbel	SC SESEC 9	SESEC 0212	17(1,A3)	44	38	11.5		Diourbel	School-Sessene	Sessene	SCSES0212	14.6477	-16.256	39.8418	4.863	1638779534569.jpg	https://kc.kobotoolbox.org/media/original?media_file=jgomis%2Fattachments%2F8439609f265a4012a93e47ac149f6df6%2F75c5acc2-8931-4633-bed6-7f631af73b15%2F1638779534569.jpg	128451729	2021-12-06 12:30:18	579	2021-12-06	SCSES0212		12	Masculin	SESSENE	Oui	Négatif	Non			Non		2021-12-06 12:30:18	2021-12-06 08:31:46	2021-12-06 12:30:05
212	Diourbel	SC SESEC 5	SESEC 0213	86(1,F11)	22	8.5	9		Diourbel	School-Sessene	Sessene	SCSES0213	14.6477	-16.256	39.8418	4.863	1638779534569.jpg	https://kc.kobotoolbox.org/media/original?media_file=jgomis%2Fattachments%2F8439609f265a4012a93e47ac149f6df6%2F75c5acc2-8931-4633-bed6-7f631af73b15%2F1638779534569.jpg	128451729	2021-12-06 12:30:18	579	2021-12-06	SCSES0213		10	Féminin	SESSENE	Oui	Négatif	Non			Non		2021-12-06 12:30:18	2021-12-06 08:31:46	2021-12-06 12:30:05
213	Diourbel	SC SESEC 9	SESEC 0214	31(1,G4)	37	26	8.5		Diourbel	School-Sessene	Sessene	SCSES0214	14.6477	-16.256	39.8418	4.863	1638779534569.jpg	https://kc.kobotoolbox.org/media/original?media_file=jgomis%2Fattachments%2F8439609f265a4012a93e47ac149f6df6%2F75c5acc2-8931-4633-bed6-7f631af73b15%2F1638779534569.jpg	128451729	2021-12-06 12:30:18	579	2021-12-06	SCSES0214		14	Masculin	SESSENE	Oui	Négatif	Non			Non		2021-12-06 12:30:18	2021-12-06 08:31:46	2021-12-06 12:30:05
214	Diourbel	SC SESEC 9	SESEC 0215	24(1,H3)	17	9	2.5		Diourbel	School-Sessene	Sessene	SCSES0215
215	Diourbel	SC SESEC 5	SESEC 0216	87(1,G11)	22	8.5	8		Diourbel	School-Sessene	Sessene	SCSES0216	14.6477	-16.256	39.8418	4.863	1638779534569.jpg	https://kc.kobotoolbox.org/media/original?media_file=jgomis%2Fattachments%2F8439609f265a4012a93e47ac149f6df6%2F75c5acc2-8931-4633-bed6-7f631af73b15%2F1638779534569.jpg	128451729	2021-12-06 12:30:18	579	2021-12-06	SCSES0216		9	Féminin	SESSENE	Oui	Négatif	Oui	CPS		Non		2021-12-06 12:30:18	2021-12-06 08:31:46	2021-12-06 12:30:05
216	Diourbel	SC SESEC 9	SESEC 0217	21(1,E3)	158	57	26.5		Diourbel	School-Sessene	Sessene	SCSES0217	14.6477	-16.256	39.8418	4.863	1638779534569.jpg	https://kc.kobotoolbox.org/media/original?media_file=jgomis%2Fattachments%2F8439609f265a4012a93e47ac149f6df6%2F75c5acc2-8931-4633-bed6-7f631af73b15%2F1638779534569.jpg	128451729	2021-12-06 12:30:18	579	2021-12-06	SCSES0217		10	Féminin	SESSENE	Oui	Négatif	Non			Non		2021-12-06 12:30:18	2021-12-06 08:31:46	2021-12-06 12:30:05
217	Diourbel	SC SESEC 5	SESEC 0218	89(1,A12)	13	2.5	4		Diourbel	School-Sessene	Sessene	SCSES0218
218	Diourbel	SC SESEC 9	SESEC 0219	23(1,G3)	51	25.5	12.5		Diourbel	School-Sessene	Sessene	SCSES0219	14.6477	-16.256	39.8418	4.863	1638779534569.jpg	https://kc.kobotoolbox.org/media/original?media_file=jgomis%2Fattachments%2F8439609f265a4012a93e47ac149f6df6%2F75c5acc2-8931-4633-bed6-7f631af73b15%2F1638779534569.jpg	128451729	2021-12-06 12:30:18	579	2021-12-06	SCSES0219		10	Féminin	SESSENE	Oui	Négatif	Non			Non		2021-12-06 12:30:18	2021-12-06 08:31:46	2021-12-06 12:30:05
219	Diourbel	SC SESEC 9	SESEC 0220	25(1,A4)	39	27.5	10.5		Diourbel	School-Sessene	Sessene	SCSES0220	14.6477	-16.256	39.8418	4.863	1638779534569.jpg	https://kc.kobotoolbox.org/media/original?media_file=jgomis%2Fattachments%2F8439609f265a4012a93e47ac149f6df6%2F75c5acc2-8931-4633-bed6-7f631af73b15%2F1638779534569.jpg	128451729	2021-12-06 12:30:18	579	2021-12-06	SCSES0220		10	Féminin	SESSENE	Oui	Négatif	Non			Non		2021-12-06 12:30:18	2021-12-06 08:31:46	2021-12-06 12:30:05
220	Diourbel	SC SESEC 9	SESEC 0221	16(1,H2)	27	24	13		Diourbel	School-Sessene	Sessene	SCSES0221	14.6477	-16.256	39.8418	4.863	1638779534569.jpg	https://kc.kobotoolbox.org/media/original?media_file=jgomis%2Fattachments%2F8439609f265a4012a93e47ac149f6df6%2F75c5acc2-8931-4633-bed6-7f631af73b15%2F1638779534569.jpg	128451729	2021-12-06 12:30:18	579	2021-12-06	SCSES0221		11	Féminin	SESSENE	Oui	Négatif	Non			Non		2021-12-06 12:30:18	2021-12-06 08:31:46	2021-12-06 12:30:05
221	Diourbel	SC SESEC 9	SESEC 0222	9(1,A2)	26	18	5.5		Diourbel	School-Sessene	Sessene	SCSES0222	14.6477	-16.256	39.8418	4.863	1638779534569.jpg	https://kc.kobotoolbox.org/media/original?media_file=jgomis%2Fattachments%2F8439609f265a4012a93e47ac149f6df6%2F75c5acc2-8931-4633-bed6-7f631af73b15%2F1638779534569.jpg	128451729	2021-12-06 12:30:18	579	2021-12-06	SCSES0222		10	Masculin	SESSENE	Oui	Négatif	Non			Non		2021-12-06 12:30:18	2021-12-06 08:31:46	2021-12-06 12:30:05
222	Diourbel	SC SESEC 9	SESEC 0223	10(1,B2)	45	42	8.5		Diourbel	School-Sessene	Sessene	SCSES0223	14.6477	-16.256	39.8418	4.863	1638779534569.jpg	https://kc.kobotoolbox.org/media/original?media_file=jgomis%2Fattachments%2F8439609f265a4012a93e47ac149f6df6%2F75c5acc2-8931-4633-bed6-7f631af73b15%2F1638779534569.jpg	128451729	2021-12-06 12:30:18	579	2021-12-06	SCSES0223		13	Masculin	SESSENE	Oui	Négatif	Non			Non		2021-12-06 12:30:18	2021-12-06 08:31:46	2021-12-06 12:30:05
223	Diourbel	SC SESEC 9	SESEC 0224	15(1,G2)	73.5	35	11.5		Diourbel	School-Sessene	Sessene	SCSES0224	14.6477	-16.256	48.1045	4.202	1638779223075.jpg	https://kc.kobotoolbox.org/media/original?media_file=jgomis%2Fattachments%2F8439609f265a4012a93e47ac149f6df6%2F4f17f398-f8cf-4535-b5a4-5ee5439dad40%2F1638779223075.jpg	128446668	2021-12-06 12:03:34	578	2021-12-06	SCSES0224		10	Féminin	SESSENE	Oui	Négatif	Non			Non		2021-12-06 12:03:34	2021-12-06 08:21:17	2021-12-06 12:03:19
224	Diourbel	SC SESEC 6	SESEC 0225	1(1,A1)	117	90.5	37.5		Diourbel	School-Sessene	Sessene	SCSES0225	14.6477	-16.256	48.1045	4.202	1638779223075.jpg	https://kc.kobotoolbox.org/media/original?media_file=jgomis%2Fattachments%2F8439609f265a4012a93e47ac149f6df6%2F4f17f398-f8cf-4535-b5a4-5ee5439dad40%2F1638779223075.jpg	128446668	2021-12-06 12:03:34	578	2021-12-06	SCSES0225		11	Masculin	SESSENE	Oui	Négatif	Non			Non		2021-12-06 12:03:34	2021-12-06 08:21:17	2021-12-06 12:03:19
225	Diourbel	SC SESEC 9	SESEC 0226	11(1,C2)	85.5	54	3.5		Diourbel	School-Sessene	Sessene	SCSES0226	14.6477	-16.256	39.8418	4.863	1638779534569.jpg	https://kc.kobotoolbox.org/media/original?media_file=jgomis%2Fattachments%2F8439609f265a4012a93e47ac149f6df6%2F75c5acc2-8931-4633-bed6-7f631af73b15%2F1638779534569.jpg	128451729	2021-12-06 12:30:18	579	2021-12-06	SCSES0226		10	Masculin	SESSENE	Oui	Négatif	Non			Non		2021-12-06 12:30:18	2021-12-06 08:31:46	2021-12-06 12:30:05
226	Diourbel	SC SESEC 9	SESEC 0227	8(1,H1)	16	13	4.5		Diourbel	School-Sessene	Sessene	SCSES0227	14.6477	-16.256	48.1045	4.202	1638779223075.jpg	https://kc.kobotoolbox.org/media/original?media_file=jgomis%2Fattachments%2F8439609f265a4012a93e47ac149f6df6%2F4f17f398-f8cf-4535-b5a4-5ee5439dad40%2F1638779223075.jpg	128446668	2021-12-06 12:03:34	578	2021-12-06	SCSES0227		11	Masculin	SESSENE	Oui	Négatif	Non			Non		2021-12-06 12:03:34	2021-12-06 08:21:17	2021-12-06 12:03:19
227	Diourbel	SC SESEC 9	SESEC 0228	14(1,F2)	46	21	5.5		Diourbel	School-Sessene	Sessene	SCSES0228	14.6477	-16.256	48.1045	4.202	1638779223075.jpg	https://kc.kobotoolbox.org/media/original?media_file=jgomis%2Fattachments%2F8439609f265a4012a93e47ac149f6df6%2F4f17f398-f8cf-4535-b5a4-5ee5439dad40%2F1638779223075.jpg	128446668	2021-12-06 12:03:34	578	2021-12-06	SCSES0228		11	Masculin	SESSENE	Oui	Négatif	Non			Non		2021-12-06 12:03:34	2021-12-06 08:21:17	2021-12-06 12:03:19
228	Diourbel	SC SESEC 9	SESEC 0229	26(1,B4)	59	33	4.5		Diourbel	School-Sessene	Sessene	SCSES0229	14.6477	-16.256	39.8418	4.863	1638779534569.jpg	https://kc.kobotoolbox.org/media/original?media_file=jgomis%2Fattachments%2F8439609f265a4012a93e47ac149f6df6%2F75c5acc2-8931-4633-bed6-7f631af73b15%2F1638779534569.jpg	128451729	2021-12-06 12:30:18	579	2021-12-06	SCSES0229		11	Masculin	SESSENE	Oui	Négatif	Non			Non		2021-12-06 12:30:18	2021-12-06 08:31:46	2021-12-06 12:30:05
229	Diourbel	SC SESEC 9	SESEC 0230	13(1,E2)	29	16	3.5		Diourbel	School-Sessene	Sessene	SCSES0230	14.6477	-16.256	48.1045	4.202	1638779223075.jpg	https://kc.kobotoolbox.org/media/original?media_file=jgomis%2Fattachments%2F8439609f265a4012a93e47ac149f6df6%2F4f17f398-f8cf-4535-b5a4-5ee5439dad40%2F1638779223075.jpg	128446668	2021-12-06 12:03:34	578	2021-12-06	SCSES0230		10	Féminin	SESSENE	Oui	Négatif	Non			Non		2021-12-06 12:03:34	2021-12-06 08:21:17	2021-12-06 12:03:19
230	Diourbel	SC SESEC 9	SESEC 0231	12(1,D2)	53	46	10.5		Diourbel	School-Sessene	Sessene	SCSES0231	14.6477	-16.256	48.1045	4.202	1638779223075.jpg	https://kc.kobotoolbox.org/media/original?media_file=jgomis%2Fattachments%2F8439609f265a4012a93e47ac149f6df6%2F4f17f398-f8cf-4535-b5a4-5ee5439dad40%2F1638779223075.jpg	128446668	2021-12-06 12:03:34	578	2021-12-06	SCSES0231		10	Féminin	SESSENE	Oui	Négatif	Non			Non		2021-12-06 12:03:34	2021-12-06 08:21:17	2021-12-06 12:03:19
231	Diourbel	SC SESEC 8	SESEC 0232	90(1,B12)	26	17	7.25		Diourbel	School-Sessene	Sessene	SCSES0232	14.6477	-16.256	48.1045	4.202	1638779223075.jpg	https://kc.kobotoolbox.org/media/original?media_file=jgomis%2Fattachments%2F8439609f265a4012a93e47ac149f6df6%2F4f17f398-f8cf-4535-b5a4-5ee5439dad40%2F1638779223075.jpg	128446668	2021-12-06 12:03:34	578	2021-12-06	SCSES0232		10	Féminin	SESSENE	Oui	Négatif	Non			Non		2021-12-06 12:03:34	2021-12-06 08:21:17	2021-12-06 12:03:19
232	Diourbel	SC SESEC 9	SESEC 0233	1(1,A1)	67	43.5	19.5		Diourbel	School-Sessene	Sessene	SCSES0233	14.6477	-16.256	39.8418	4.863	1638779534569.jpg	https://kc.kobotoolbox.org/media/original?media_file=jgomis%2Fattachments%2F8439609f265a4012a93e47ac149f6df6%2F75c5acc2-8931-4633-bed6-7f631af73b15%2F1638779534569.jpg	128451729	2021-12-06 12:30:18	579	2021-12-06	SCSES0233		12	Féminin	SESSENE	Oui	Négatif	Non			Non		2021-12-06 12:30:18	2021-12-06 08:31:46	2021-12-06 12:30:05
233	Diourbel	SC SESEC 9	SESEC 0234	45(1,E6)	4	5	-1.5		Diourbel	School-Sessene	Sessene	SCSES0234	14.6477	-16.256	48.1045	4.202	1638779223075.jpg	https://kc.kobotoolbox.org/media/original?media_file=jgomis%2Fattachments%2F8439609f265a4012a93e47ac149f6df6%2F4f17f398-f8cf-4535-b5a4-5ee5439dad40%2F1638779223075.jpg	128446668	2021-12-06 12:03:34	578	2021-12-06	SCSES0234		10	Féminin	SESSENE	Oui	Négatif	Non			Non		2021-12-06 12:03:34	2021-12-06 08:21:17	2021-12-06 12:03:19
234	Diourbel	SC SESEC 8	SESEC 0235	84(1,D11)	40	19.5	5.25		Diourbel	School-Sessene	Sessene	SCSES0235	14.6477	-16.256	48.1045	4.202	1638779223075.jpg	https://kc.kobotoolbox.org/media/original?media_file=jgomis%2Fattachments%2F8439609f265a4012a93e47ac149f6df6%2F4f17f398-f8cf-4535-b5a4-5ee5439dad40%2F1638779223075.jpg	128446668	2021-12-06 12:03:34	578	2021-12-06	SCSES0235		12	Féminin	SESSENE	Oui	Négatif	Non			Non		2021-12-06 12:03:34	2021-12-06 08:21:17	2021-12-06 12:03:19
235	Diourbel	SC SESEC 8	SESEC 0236	81(1,A11)	37	15.5	7.75		Diourbel	School-Sessene	Sessene	SCSES0236	14.6477	-16.256	39.8418	4.863	1638779534569.jpg	https://kc.kobotoolbox.org/media/original?media_file=jgomis%2Fattachments%2F8439609f265a4012a93e47ac149f6df6%2F75c5acc2-8931-4633-bed6-7f631af73b15%2F1638779534569.jpg	128451729	2021-12-06 12:30:18	579	2021-12-06	SCSES0236		10	Masculin	SESSENE	Oui	Négatif	Non			Non		2021-12-06 12:30:18	2021-12-06 08:31:46	2021-12-06 12:30:05
236	Diourbel	SC SESEC 8	SESEC 0237	82(1,B11)	5	6.5	3.25		Diourbel	School-Sessene	Sessene	SCSES0237	14.6477	-16.256	48.1045	4.202	1638779223075.jpg	https://kc.kobotoolbox.org/media/original?media_file=jgomis%2Fattachments%2F8439609f265a4012a93e47ac149f6df6%2F4f17f398-f8cf-4535-b5a4-5ee5439dad40%2F1638779223075.jpg	128446668	2021-12-06 12:03:34	578	2021-12-06	SCSES0237		10	Féminin	SESSENE	Oui	Négatif	Non			Non		2021-12-06 12:03:34	2021-12-06 08:21:17	2021-12-06 12:03:19
237	Diourbel		SESEC 0238						Diourbel	School-Sessene	Sessene	SCSES0238	14.6477	-16.256	39.8418	4.863	1638779534569.jpg	https://kc.kobotoolbox.org/media/original?media_file=jgomis%2Fattachments%2F8439609f265a4012a93e47ac149f6df6%2F75c5acc2-8931-4633-bed6-7f631af73b15%2F1638779534569.jpg	128451729	2021-12-06 12:30:18	579	2021-12-06	SCSES0238		10	Masculin	SESSENE	Oui	Négatif	Non			Non		2021-12-06 12:30:18	2021-12-06 08:31:46	2021-12-06 12:30:05
238	Diourbel	SC SESEC 9	SESEC 0239	7(1,G1)	87	44	14.5		Diourbel	School-Sessene	Sessene	SCSES0239	14.6477	-16.256	48.1045	4.202	1638779223075.jpg	https://kc.kobotoolbox.org/media/original?media_file=jgomis%2Fattachments%2F8439609f265a4012a93e47ac149f6df6%2F4f17f398-f8cf-4535-b5a4-5ee5439dad40%2F1638779223075.jpg	128446668	2021-12-06 12:03:34	578	2021-12-06	SCSES0239		10	Féminin	SESSENE	Oui	Négatif	Non			Non		2021-12-06 12:03:34	2021-12-06 08:21:17	2021-12-06 12:03:19
239	Diourbel	SC SESEC 8	SESEC 0240	89(1,A12)	30	14.5	6.25		Diourbel	School-Sessene	Sessene	SCSES0240	14.6477	-16.256	39.8418	4.863	1638779534569.jpg	https://kc.kobotoolbox.org/media/original?media_file=jgomis%2Fattachments%2F8439609f265a4012a93e47ac149f6df6%2F75c5acc2-8931-4633-bed6-7f631af73b15%2F1638779534569.jpg	128451729	2021-12-06 12:30:18	579	2021-12-06	SCSES0240		11	Féminin	SESSENE	Oui	Négatif	Non			Non		2021-12-06 12:30:18	2021-12-06 08:31:46	2021-12-06 12:30:05
240	Diourbel	SC SESEC 9	SESEC 0241	4(1,D1)	23	23.5	6.5		Diourbel	School-Sessene	Sessene	SCSES0241	14.6477	-16.256	48.1045	4.202	1638779223075.jpg	https://kc.kobotoolbox.org/media/original?media_file=jgomis%2Fattachments%2F8439609f265a4012a93e47ac149f6df6%2F4f17f398-f8cf-4535-b5a4-5ee5439dad40%2F1638779223075.jpg	128446668	2021-12-06 12:03:34	578	2021-12-06	SCSES0241		11	Féminin	SESSENE	Oui	Négatif	Non			Non		2021-12-06 12:03:34	2021-12-06 08:21:17	2021-12-06 12:03:19
241	Diourbel	SC SESEC 8	SESEC 0242	86(1,F11)	42	31.5	9.25		Diourbel	School-Sessene	Sessene	SCSES0242	14.6477	-16.256	39.8418	4.863	1638779534569.jpg	https://kc.kobotoolbox.org/media/original?media_file=jgomis%2Fattachments%2F8439609f265a4012a93e47ac149f6df6%2F75c5acc2-8931-4633-bed6-7f631af73b15%2F1638779534569.jpg	128451729	2021-12-06 12:30:18	579	2021-12-06	SCSES0242		10	Féminin	SESSENE	Oui	Négatif	Non			Non		2021-12-06 12:30:18	2021-12-06 08:31:46	2021-12-06 12:30:05
242	Diourbel	SC SESEC 8	SESEC 0243	87(1,G11)	70	115.5	23.25		Diourbel	School-Sessene	Sessene	SCSES0243	14.6477	-16.256	48.1045	4.202	1638779223075.jpg	https://kc.kobotoolbox.org/media/original?media_file=jgomis%2Fattachments%2F8439609f265a4012a93e47ac149f6df6%2F4f17f398-f8cf-4535-b5a4-5ee5439dad40%2F1638779223075.jpg	128446668	2021-12-06 12:03:34	578	2021-12-06	SCSES0243		10	Féminin	SESSENE	Oui	Négatif	Oui	CPS		Non		2021-12-06 12:03:34	2021-12-06 08:21:17	2021-12-06 12:03:19
243	Diourbel	SC SESEC 9	SESEC 0244	5(1,E1)	79	84	12.5		Diourbel	School-Sessene	Sessene	SCSES0244	14.6477	-16.256	48.1045	4.202	1638779223075.jpg	https://kc.kobotoolbox.org/media/original?media_file=jgomis%2Fattachments%2F8439609f265a4012a93e47ac149f6df6%2F4f17f398-f8cf-4535-b5a4-5ee5439dad40%2F1638779223075.jpg	128446668	2021-12-06 12:03:34	578	2021-12-06	SCSES0244		11	Féminin	SESSENE	Oui	Négatif	Non			Non		2021-12-06 12:03:34	2021-12-06 08:21:17	2021-12-06 12:03:19
244	Diourbel	SC SESEC 9	SESEC 0245	2(1,B1)	6	6	3.5		Diourbel	School-Sessene	Sessene	SCSES0245	14.6477	-16.256	48.1045	4.202	1638779223075.jpg	https://kc.kobotoolbox.org/media/original?media_file=jgomis%2Fattachments%2F8439609f265a4012a93e47ac149f6df6%2F4f17f398-f8cf-4535-b5a4-5ee5439dad40%2F1638779223075.jpg	128446668	2021-12-06 12:03:34	578	2021-12-06	SCSES0245		11	Féminin	SESSENE	Oui	Négatif	Non			Non		2021-12-06 12:03:34	2021-12-06 08:21:17	2021-12-06 12:03:19
245	Diourbel	SC SESEC 9	SESEC 0246	6(1,F1)	22	13	4.5		Diourbel	School-Sessene	Sessene	SCSES0246	14.6477	-16.256	39.8418	4.863	1638779534569.jpg	https://kc.kobotoolbox.org/media/original?media_file=jgomis%2Fattachments%2F8439609f265a4012a93e47ac149f6df6%2F75c5acc2-8931-4633-bed6-7f631af73b15%2F1638779534569.jpg	128451729	2021-12-06 12:30:18	579	2021-12-06	SCSES0246		11	Féminin	SESSENE	Oui	Négatif	Non			Non		2021-12-06 12:30:18	2021-12-06 08:31:46	2021-12-06 12:30:05
246	Diourbel	SC SESEC 8	SESEC 0247	85(1,E11)	126	46.5	10.75		Diourbel	School-Sessene	Sessene	SCSES0247	14.6477	-16.256	39.8418	4.863	1638779534569.jpg	https://kc.kobotoolbox.org/media/original?media_file=jgomis%2Fattachments%2F8439609f265a4012a93e47ac149f6df6%2F75c5acc2-8931-4633-bed6-7f631af73b15%2F1638779534569.jpg	128451729	2021-12-06 12:30:18	579	2021-12-06	SCSES0247		11	Féminin	SESSENE	Oui	Négatif	Non			Non		2021-12-06 12:30:18	2021-12-06 08:31:46	2021-12-06 12:30:05
247	Diourbel	SC SESEC 9	SESEC 0248	3(1,C1)	62	50	8.5		Diourbel	School-Sessene	Sessene	SCSES0248	14.6477	-16.256	48.1045	4.202	1638779223075.jpg	https://kc.kobotoolbox.org/media/original?media_file=jgomis%2Fattachments%2F8439609f265a4012a93e47ac149f6df6%2F4f17f398-f8cf-4535-b5a4-5ee5439dad40%2F1638779223075.jpg	128446668	2021-12-06 12:03:34	578	2021-12-06	SCSES0248		12	Féminin	SESSENE	Oui	Négatif	Non			Non		2021-12-06 12:03:34	2021-12-06 08:21:17	2021-12-06 12:03:19
248	Diourbel	SC SESEC 8	SESEC 0249	88(1,H11)	27	17.5	6.25		Diourbel	School-Sessene	Sessene	SCSES0249	14.6477	-16.256	48.1045	4.202	1638779223075.jpg	https://kc.kobotoolbox.org/media/original?media_file=jgomis%2Fattachments%2F8439609f265a4012a93e47ac149f6df6%2F4f17f398-f8cf-4535-b5a4-5ee5439dad40%2F1638779223075.jpg	128446668	2021-12-06 12:03:34	578	2021-12-06	SCSES0249		12	Féminin	SESSENE	Oui	Négatif	Non			Non		2021-12-06 12:03:34	2021-12-06 08:21:17	2021-12-06 12:03:19
249	Diourbel		SESEC 0250						Diourbel	School-Sessene	Sessene	SCSES0250	14.6477	-16.256	48.1045	4.202	1638779223075.jpg	https://kc.kobotoolbox.org/media/original?media_file=jgomis%2Fattachments%2F8439609f265a4012a93e47ac149f6df6%2F4f17f398-f8cf-4535-b5a4-5ee5439dad40%2F1638779223075.jpg	128446668	2021-12-06 12:03:34	578	2021-12-06	SCSES0250		10	Masculin	SESSENE	Oui	Négatif	Non			Non		2021-12-06 12:03:34	2021-12-06 08:21:17	2021-12-06 12:03:19
250	Diourbel	SC SESEC 8	SESEC 0251	83(1,C11)	65	64.5	7.25		Diourbel	School-Sessene	Sessene	SCSES0251	14.6477	-16.256	39.8418	4.863	1638779534569.jpg	https://kc.kobotoolbox.org/media/original?media_file=jgomis%2Fattachments%2F8439609f265a4012a93e47ac149f6df6%2F75c5acc2-8931-4633-bed6-7f631af73b15%2F1638779534569.jpg	128451729	2021-12-06 12:30:18	579	2021-12-06	SCSES0251		11	Masculin	SESSENE	Oui	Négatif	Non			Non		2021-12-06 12:30:18	2021-12-06 08:31:46	2021-12-06 12:30:05
251	Diourbel	SC SESEC 9	SESEC 0252						Diourbel	School-Sessene	Sessene	SCSES0252	14.6477	-16.256	39.8418	4.863	1638779534569.jpg	https://kc.kobotoolbox.org/media/original?media_file=jgomis%2Fattachments%2F8439609f265a4012a93e47ac149f6df6%2F75c5acc2-8931-4633-bed6-7f631af73b15%2F1638779534569.jpg	128451729	2021-12-06 12:30:18	579	2021-12-06	SCSES0252		11	Masculin	SESSENE	Oui	Négatif	Non			Non		2021-12-06 12:30:18	2021-12-06 08:31:46	2021-12-06 12:30:05
252	Diourbel	SC SESEC 6	SESEC 0253	2(1,B1)	64	26.5	26.5		Diourbel	School-Sessene	Sessene	SCSES0253	14.6477	-16.256	48.1045	4.202	1638779223075.jpg	https://kc.kobotoolbox.org/media/original?media_file=jgomis%2Fattachments%2F8439609f265a4012a93e47ac149f6df6%2F4f17f398-f8cf-4535-b5a4-5ee5439dad40%2F1638779223075.jpg	128446668	2021-12-06 12:03:34	578	2021-12-06	SCSES0253		12	Féminin	SESSENE	Oui	Négatif	Non			Non		2021-12-06 12:03:34	2021-12-06 08:21:17	2021-12-06 12:03:19
253	Diourbel	SC SESEC 6	SESEC 0254	10(1,B2)	8	8.5	18.5		Diourbel	School-Sessene	Sessene	SCSES0254	14.6477	-16.256	48.1045	4.202	1638779223075.jpg	https://kc.kobotoolbox.org/media/original?media_file=jgomis%2Fattachments%2F8439609f265a4012a93e47ac149f6df6%2F4f17f398-f8cf-4535-b5a4-5ee5439dad40%2F1638779223075.jpg	128446668	2021-12-06 12:03:34	578	2021-12-06	SCSES0254		12	Masculin	SESSENE	Oui	Négatif	Non			Non		2021-12-06 12:03:34	2021-12-06 08:21:17	2021-12-06 12:03:19
254	Diourbel	SC SESEC 7	SESEC 0255						Diourbel	School-Sessene	Sessene	SCSES0255	14.6477	-16.256	48.1045	4.202	1638779223075.jpg	https://kc.kobotoolbox.org/media/original?media_file=jgomis%2Fattachments%2F8439609f265a4012a93e47ac149f6df6%2F4f17f398-f8cf-4535-b5a4-5ee5439dad40%2F1638779223075.jpg	128446668	2021-12-06 12:03:34	578	2021-12-06	SCSES0255		12	Masculin	SESSENE	Oui	Négatif	Non			Non		2021-12-06 12:03:34	2021-12-06 08:21:17	2021-12-06 12:03:19
255	Diourbel	SC SESEC 10	SESEC 0256	20(1,D3)	24	45.5	13.5		Diourbel	School-Sessene	Sessene	SCSES0256	14.6477	-16.256			1638524055104.jpg	https://kc.kobotoolbox.org/media/original?media_file=jgomis%2Fattachments%2F8439609f265a4012a93e47ac149f6df6%2Fe2b68d3b-ab5e-4ef5-80f1-7c7eea35e4c0%2F1638524055104.jpg	128099514	2021-12-03 17:40:58	504	2021-12-03	SCSES0256		6	Féminin	Sessene	Oui	Négatif	Oui	CPS		Non		2021-12-03 17:40:58	2021-12-03 09:25:51	2021-12-03 13:15:55
256	Diourbel	SC SESEC 10	SESEC 0257	19(1,C3)	8.5	5.5	11.5		Diourbel	School-Sessene	Sessene	SCSES0257	14.6477	-16.256			1638524055104.jpg	https://kc.kobotoolbox.org/media/original?media_file=jgomis%2Fattachments%2F8439609f265a4012a93e47ac149f6df6%2Fe2b68d3b-ab5e-4ef5-80f1-7c7eea35e4c0%2F1638524055104.jpg	128099514	2021-12-03 17:40:58	504	2021-12-03	SCSES0257		6	Féminin	SESSENE	Oui	Négatif	Oui	CPS		Non		2021-12-03 17:40:58	2021-12-03 09:25:51	2021-12-03 13:15:55
257	Diourbel	SC SESEC 10	SESEC 0258	6(1,F1)	6	7.5	14.5		Diourbel	School-Sessene	Sessene	SCSES0258	14.6477	-16.256			1638524055104.jpg	https://kc.kobotoolbox.org/media/original?media_file=jgomis%2Fattachments%2F8439609f265a4012a93e47ac149f6df6%2Fe2b68d3b-ab5e-4ef5-80f1-7c7eea35e4c0%2F1638524055104.jpg	128099514	2021-12-03 17:40:58	504	2021-12-03	SCSES0258		7	Féminin	SESSENE	Oui	Négatif	Oui	CPS		Non		2021-12-03 17:40:58	2021-12-03 09:25:51	2021-12-03 13:15:55
258	Diourbel	SC SESEC 10	SESEC 0259	11(1,C2)	17	9.5	14.5		Diourbel	School-Sessene	Sessene	SCSES0259	14.6477	-16.256			1638524055104.jpg	https://kc.kobotoolbox.org/media/original?media_file=jgomis%2Fattachments%2F8439609f265a4012a93e47ac149f6df6%2Fe2b68d3b-ab5e-4ef5-80f1-7c7eea35e4c0%2F1638524055104.jpg	128099514	2021-12-03 17:40:58	504	2021-12-03	SCSES0259		6	Masculin	SESSENE	Oui	Négatif	Oui	CPS		Non		2021-12-03 17:40:58	2021-12-03 09:25:51	2021-12-03 13:15:55
259	Diourbel	SC SESEC 10	SESEC 0260	7(1,G1)	9	9.5	16.5		Diourbel	School-Sessene	Sessene	SCSES0260	14.6477	-16.256			1638524055104.jpg	https://kc.kobotoolbox.org/media/original?media_file=jgomis%2Fattachments%2F8439609f265a4012a93e47ac149f6df6%2Fe2b68d3b-ab5e-4ef5-80f1-7c7eea35e4c0%2F1638524055104.jpg	128099514	2021-12-03 17:40:58	504	2021-12-03	SCSES0260		6	Féminin	SESSENE	Oui	Négatif	Oui	CPS		Non		2021-12-03 17:40:58	2021-12-03 09:25:51	2021-12-03 13:15:55
260	Diourbel	SC SESEC 10	SESEC 0261	17(1,A3)	23	21.5	19.5		Diourbel	School-Sessene	Sessene	SCSES0261	14.6477	-16.256			1638524055104.jpg	https://kc.kobotoolbox.org/media/original?media_file=jgomis%2Fattachments%2F8439609f265a4012a93e47ac149f6df6%2Fe2b68d3b-ab5e-4ef5-80f1-7c7eea35e4c0%2F1638524055104.jpg	128099514	2021-12-03 17:40:58	504	2021-12-03	SCSES0261		6	Féminin	SESSENE	Oui	Négatif	Oui	CPS		Non		2021-12-03 17:40:58	2021-12-03 09:25:51	2021-12-03 13:15:55
261	Diourbel	SC SESEC 10	SESEC 0262	23(1,G3)	9	9.5	45.5		Diourbel	School-Sessene	Sessene	SCSES0262	14.6477	-16.256			1638524055104.jpg	https://kc.kobotoolbox.org/media/original?media_file=jgomis%2Fattachments%2F8439609f265a4012a93e47ac149f6df6%2Fe2b68d3b-ab5e-4ef5-80f1-7c7eea35e4c0%2F1638524055104.jpg	128099514	2021-12-03 17:40:58	504	2021-12-03	SCSES0262		6	Féminin	SESSENE	Oui	Négatif	Oui	CPS		Non		2021-12-03 17:40:58	2021-12-03 09:25:51	2021-12-03 13:15:55
262	Diourbel	SC SESEC 10	SESEC 0263	13(1,E2)	25	15.5	23.5		Diourbel	School-Sessene	Sessene	SCSES0263	14.6477	-16.256			1638524055104.jpg	https://kc.kobotoolbox.org/media/original?media_file=jgomis%2Fattachments%2F8439609f265a4012a93e47ac149f6df6%2Fe2b68d3b-ab5e-4ef5-80f1-7c7eea35e4c0%2F1638524055104.jpg	128099514	2021-12-03 17:40:58	504	2021-12-03	SCSES0263		6	Féminin	SESSENE	Oui	Négatif	Oui	CPS		Non		2021-12-03 17:40:58	2021-12-03 09:25:51	2021-12-03 13:15:55
263	Diourbel	SC SESEC 10	SESEC 0264	8(1,H1)	40	60.5	24.5		Diourbel	School-Sessene	Sessene	SCSES0264	14.6477	-16.256			1638524055104.jpg	https://kc.kobotoolbox.org/media/original?media_file=jgomis%2Fattachments%2F8439609f265a4012a93e47ac149f6df6%2Fe2b68d3b-ab5e-4ef5-80f1-7c7eea35e4c0%2F1638524055104.jpg	128099514	2021-12-03 17:40:58	504	2021-12-03	SCSES0264		6	Féminin	SESSENE	Oui	Négatif	Oui	CPS		Non		2021-12-03 17:40:58	2021-12-03 09:25:51	2021-12-03 13:15:55
264	Diourbel	SC SESEC 10	SESEC 0265	9(1,A2)	63	34.5	23.5		Diourbel	School-Sessene	Sessene	SCSES0265	14.6477	-16.256			1638524055104.jpg	https://kc.kobotoolbox.org/media/original?media_file=jgomis%2Fattachments%2F8439609f265a4012a93e47ac149f6df6%2Fe2b68d3b-ab5e-4ef5-80f1-7c7eea35e4c0%2F1638524055104.jpg	128099514	2021-12-03 17:40:58	504	2021-12-03	SCSES0265		6	Féminin	SESSENE	Oui	Négatif	Oui	CPS		Non		2021-12-03 17:40:58	2021-12-03 09:25:51	2021-12-03 13:15:55
265	Diourbel	SC SESEC 10	SESEC 0266	10(1,B2)	3	3.5	9.5		Diourbel	School-Sessene	Sessene	SCSES0266	14.6477	-16.256			1638524055104.jpg	https://kc.kobotoolbox.org/media/original?media_file=jgomis%2Fattachments%2F8439609f265a4012a93e47ac149f6df6%2Fe2b68d3b-ab5e-4ef5-80f1-7c7eea35e4c0%2F1638524055104.jpg	128099514	2021-12-03 17:40:58	504	2021-12-03	SCSES0266		7	Masculin	SESSENE	Oui	Négatif	Oui	CPS		Non		2021-12-03 17:40:58	2021-12-03 09:25:51	2021-12-03 13:15:55
266	Diourbel	SC SESEC 10	SESEC 0267	12(1,D2)	71	56.5	28.5		Diourbel	School-Sessene	Sessene	SCSES0267	14.6477	-16.256			1638524055104.jpg	https://kc.kobotoolbox.org/media/original?media_file=jgomis%2Fattachments%2F8439609f265a4012a93e47ac149f6df6%2Fe2b68d3b-ab5e-4ef5-80f1-7c7eea35e4c0%2F1638524055104.jpg	128099514	2021-12-03 17:40:58	504	2021-12-03	SCSES0267		7	Masculin	SESSENE	Oui	Négatif	Oui	CPS		Non		2021-12-03 17:40:58	2021-12-03 09:25:51	2021-12-03 13:15:55
267	Diourbel	SC SESEC 10	SESEC 0268	25(1,A4)	27	13.5	14.5		Diourbel	School-Sessene	Sessene	SCSES0268	14.6477	-16.256			1638524055104.jpg	https://kc.kobotoolbox.org/media/original?media_file=jgomis%2Fattachments%2F8439609f265a4012a93e47ac149f6df6%2Fe2b68d3b-ab5e-4ef5-80f1-7c7eea35e4c0%2F1638524055104.jpg	128099514	2021-12-03 17:40:58	504	2021-12-03	SCSES0268		7	Masculin	SESSENE	Oui	Négatif	Oui	CPS		Non		2021-12-03 17:40:58	2021-12-03 09:25:51	2021-12-03 13:15:55
268	Diourbel	SC SESEC 10	SESEC 0269	18(1,B3)	25	18.5	19.5		Diourbel	School-Sessene	Sessene	SCSES0269	14.6477	-16.256			1638524055104.jpg	https://kc.kobotoolbox.org/media/original?media_file=jgomis%2Fattachments%2F8439609f265a4012a93e47ac149f6df6%2Fe2b68d3b-ab5e-4ef5-80f1-7c7eea35e4c0%2F1638524055104.jpg	128099514	2021-12-03 17:40:58	504	2021-12-03	SCSES0269		7	Masculin	SESSENE	Oui	Négatif	Oui	CPS		Non		2021-12-03 17:40:58	2021-12-03 09:25:51	2021-12-03 13:15:55
269	Diourbel	SC SESEC 10	SESEC 0270	21(1,E3)	59	22.5	19.5		Diourbel	School-Sessene	Sessene	SCSES0270	14.6477	-16.256			1638524055104.jpg	https://kc.kobotoolbox.org/media/original?media_file=jgomis%2Fattachments%2F8439609f265a4012a93e47ac149f6df6%2Fe2b68d3b-ab5e-4ef5-80f1-7c7eea35e4c0%2F1638524055104.jpg	128099514	2021-12-03 17:40:58	504	2021-12-03	SCSES0270		7	Masculin	SESSENE	Oui	Négatif	Oui	CPS		Non		2021-12-03 17:40:58	2021-12-03 09:25:51	2021-12-03 13:15:55
270	Diourbel	SC SESEC 10	SESEC 0271	22(1,F3)	6	5.5	13.5		Diourbel	School-Sessene	Sessene	SCSES0271	14.6477	-16.256			1638524055104.jpg	https://kc.kobotoolbox.org/media/original?media_file=jgomis%2Fattachments%2F8439609f265a4012a93e47ac149f6df6%2Fe2b68d3b-ab5e-4ef5-80f1-7c7eea35e4c0%2F1638524055104.jpg	128099514	2021-12-03 17:40:58	504	2021-12-03	SCSES0271		6	Masculin		Oui	Négatif	Non			Non		2021-12-03 17:40:58	2021-12-03 09:25:51	2021-12-03 13:15:55
271	Diourbel	SC SESEC 10	SESEC 0272	16(1,H2)	20	14.5	18.5		Diourbel	School-Sessene	Sessene	SCSES0272	14.6477	-16.256			1638524055104.jpg	https://kc.kobotoolbox.org/media/original?media_file=jgomis%2Fattachments%2F8439609f265a4012a93e47ac149f6df6%2Fe2b68d3b-ab5e-4ef5-80f1-7c7eea35e4c0%2F1638524055104.jpg	128099514	2021-12-03 17:40:58	504	2021-12-03	SCSES0272		7	Féminin	SESSENE	Oui	Négatif	Oui	CPS		Non		2021-12-03 17:40:58	2021-12-03 09:25:51	2021-12-03 13:15:55
272	Diourbel	SC SESEC 10	SESEC 0273	15(1,G2)	28	16.5	19.5		Diourbel	School-Sessene	Sessene	SCSES0273	14.6477	-16.256			1638524055104.jpg	https://kc.kobotoolbox.org/media/original?media_file=jgomis%2Fattachments%2F8439609f265a4012a93e47ac149f6df6%2Fe2b68d3b-ab5e-4ef5-80f1-7c7eea35e4c0%2F1638524055104.jpg	128099514	2021-12-03 17:40:58	504	2021-12-03	SCSES0273		7	Féminin	SESSENE	Oui	Négatif	Oui	CPS		Non		2021-12-03 17:40:58	2021-12-03 09:25:51	2021-12-03 13:15:55
273	Diourbel	SC SESEC 10	SESEC 0274	14(1,F2)	64	72.5	22.5		Diourbel	School-Sessene	Sessene	SCSES0274	14.6477	-16.256			1638524055104.jpg	https://kc.kobotoolbox.org/media/original?media_file=jgomis%2Fattachments%2F8439609f265a4012a93e47ac149f6df6%2Fe2b68d3b-ab5e-4ef5-80f1-7c7eea35e4c0%2F1638524055104.jpg	128099514	2021-12-03 17:40:58	504	2021-12-03	SCSES0274		7	Féminin	SESSENE	Oui	Négatif	Oui	CPS		Non		2021-12-03 17:40:58	2021-12-03 09:25:51	2021-12-03 13:15:55
274	Diourbel	SC SESEC 10	SESEC 0275	24(1,H3)	13	9.5	14.5		Diourbel	School-Sessene	Sessene	SCSES0275	14.6477	-16.256			1638524055104.jpg	https://kc.kobotoolbox.org/media/original?media_file=jgomis%2Fattachments%2F8439609f265a4012a93e47ac149f6df6%2Fe2b68d3b-ab5e-4ef5-80f1-7c7eea35e4c0%2F1638524055104.jpg	128099514	2021-12-03 17:40:58	504	2021-12-03	SCSES0275		7	Féminin	SESSENE	Oui	Négatif	Oui	CPS		Non		2021-12-03 17:40:58	2021-12-03 09:25:51	2021-12-03 13:15:55
275	Diourbel	SC SESEC 8	SESEC 0276	61(1,E8)	7	17.5	5.25		Diourbel	School-Sessene	Sessene	SCSES0276	14.6477	-16.256			1638524055104.jpg	https://kc.kobotoolbox.org/media/original?media_file=jgomis%2Fattachments%2F8439609f265a4012a93e47ac149f6df6%2Fe2b68d3b-ab5e-4ef5-80f1-7c7eea35e4c0%2F1638524055104.jpg	128099514	2021-12-03 17:40:58	504	2021-12-03	SCSES0276		7	Féminin	SESSENE	Oui	Négatif	Oui	CPS		Non		2021-12-03 17:40:58	2021-12-03 09:25:51	2021-12-03 13:15:55
276	Diourbel	SC SESEC11/SESDA1	SESEC 0277	13(1,E2)	12.5	9	10		Diourbel	School-Sessene	Sessene	SCSES0277	14.6477	-16.256			1638524055104.jpg	https://kc.kobotoolbox.org/media/original?media_file=jgomis%2Fattachments%2F8439609f265a4012a93e47ac149f6df6%2Fe2b68d3b-ab5e-4ef5-80f1-7c7eea35e4c0%2F1638524055104.jpg	128099514	2021-12-03 17:40:58	504	2021-12-03	SCSES0277		7	Masculin	SESSENE	Oui	Négatif	Oui	CPS		Non		2021-12-03 17:40:58	2021-12-03 09:25:51	2021-12-03 13:15:55
277	Diourbel	SC SESEC11/SESDA1	SESEC 0278	24(1,H3)	19.5	18	10		Diourbel	School-Sessene	Sessene	SCSES0278	14.6477	-16.256			1638524055104.jpg	https://kc.kobotoolbox.org/media/original?media_file=jgomis%2Fattachments%2F8439609f265a4012a93e47ac149f6df6%2Fe2b68d3b-ab5e-4ef5-80f1-7c7eea35e4c0%2F1638524055104.jpg	128099514	2021-12-03 17:40:58	504	2021-12-03	SCSES0278		7	Masculin	SESSENE	Oui	Négatif	Oui	CPS		Non		2021-12-03 17:40:58	2021-12-03 09:25:51	2021-12-03 13:15:55
278	Diourbel	SC SESEC11/SESDA1	SESEC 0279	21(1,E3)	25.5	12.5	10		Diourbel	School-Sessene	Sessene	SCSES0279	14.6477	-16.256			1638524055104.jpg	https://kc.kobotoolbox.org/media/original?media_file=jgomis%2Fattachments%2F8439609f265a4012a93e47ac149f6df6%2Fe2b68d3b-ab5e-4ef5-80f1-7c7eea35e4c0%2F1638524055104.jpg	128099514	2021-12-03 17:40:58	504	2021-12-03	SCSES0279		7	Féminin	SESSENE	Oui	Négatif	Oui	CPS		Non		2021-12-03 17:40:58	2021-12-03 09:25:51	2021-12-03 13:15:55
279	Diourbel	SC SESEC11/SESDA1	SESEC 0280	14(1,F2)	2.5	3	4		Diourbel	School-Sessene	Sessene	SCSES0280
280	Diourbel	SC SESEC11/SESDA1	SESEC 0281	17(1,A3)	45.5	29	15.5		Diourbel	School-Sessene	Sessene	SCSES0281	14.6477	-16.256			1638524055104.jpg	https://kc.kobotoolbox.org/media/original?media_file=jgomis%2Fattachments%2F8439609f265a4012a93e47ac149f6df6%2Fe2b68d3b-ab5e-4ef5-80f1-7c7eea35e4c0%2F1638524055104.jpg	128099514	2021-12-03 17:40:58	504	2021-12-03	SCSES0281		7	Féminin	SESSENE	Oui	Négatif	Oui	CPS		Non		2021-12-03 17:40:58	2021-12-03 09:25:51	2021-12-03 13:15:55
281	Diourbel	SC SESEC 8	SESEC 0282	59(1,C8)	25	13.5	8.25		Diourbel	School-Sessene	Sessene	SCSES0282	14.6477	-16.256			1638524055104.jpg	https://kc.kobotoolbox.org/media/original?media_file=jgomis%2Fattachments%2F8439609f265a4012a93e47ac149f6df6%2Fe2b68d3b-ab5e-4ef5-80f1-7c7eea35e4c0%2F1638524055104.jpg	128099514	2021-12-03 17:40:58	504	2021-12-03	SCSES0282		7	Féminin	SESSENE	Oui	Négatif	Oui	CPS		Non		2021-12-03 17:40:58	2021-12-03 09:25:51	2021-12-03 13:15:55
282	Diourbel	SC SESEC11/SESDA1	SESEC 0283	18(1,B3)	5.5	5	8		Diourbel	School-Sessene	Sessene	SCSES0283	14.6477	-16.256			1638524055104.jpg	https://kc.kobotoolbox.org/media/original?media_file=jgomis%2Fattachments%2F8439609f265a4012a93e47ac149f6df6%2Fe2b68d3b-ab5e-4ef5-80f1-7c7eea35e4c0%2F1638524055104.jpg	128099514	2021-12-03 17:40:58	504	2021-12-03	SCSES0283		7	Féminin		Oui	Négatif	Oui	CPS		Non		2021-12-03 17:40:58	2021-12-03 09:25:51	2021-12-03 13:15:55
283	Diourbel	SC SESEC11/SESDA1	SESEC 0284	19(1,C3)	4.5	6	9		Diourbel	School-Sessene	Sessene	SCSES0284	14.6477	-16.256			1638524055104.jpg	https://kc.kobotoolbox.org/media/original?media_file=jgomis%2Fattachments%2F8439609f265a4012a93e47ac149f6df6%2Fe2b68d3b-ab5e-4ef5-80f1-7c7eea35e4c0%2F1638524055104.jpg	128099514	2021-12-03 17:40:58	504	2021-12-03	SCSES0284		7	Féminin	SESSENE	Oui	Négatif	Oui	CPS		Non		2021-12-03 17:40:58	2021-12-03 09:25:51	2021-12-03 13:15:55
284	Diourbel	SC SESEC 9	SESEC 0285	46(1,F6)	5	3	-1.5		Diourbel	School-Sessene	Sessene	SCSES0285	14.6477	-16.256			1638524055104.jpg	https://kc.kobotoolbox.org/media/original?media_file=jgomis%2Fattachments%2F8439609f265a4012a93e47ac149f6df6%2Fe2b68d3b-ab5e-4ef5-80f1-7c7eea35e4c0%2F1638524055104.jpg	128099514	2021-12-03 17:40:58	504	2021-12-03	SCSES0285		6	Féminin	SESSENE	Oui	Négatif	Oui	CPS		Non		2021-12-03 17:40:58	2021-12-03 09:25:51	2021-12-03 13:15:55
285	Diourbel		SESEC 0286						Diourbel	School-Sessene	Sessene	SCSES0286	14.6477	-16.256			1638524055104.jpg	https://kc.kobotoolbox.org/media/original?media_file=jgomis%2Fattachments%2F8439609f265a4012a93e47ac149f6df6%2Fe2b68d3b-ab5e-4ef5-80f1-7c7eea35e4c0%2F1638524055104.jpg	128099514	2021-12-03 17:40:58	504	2021-12-03	SCSES0286		7	Féminin	SESSENE	Oui	Positif	Oui	CPS		Non		2021-12-03 17:40:58	2021-12-03 09:25:51	2021-12-03 13:15:55
286	Diourbel	SC SESEC11/SESDA1	SESEC 0287	15(1,G2)	4.5	5	6		Diourbel	School-Sessene	Sessene	SCSES0287	14.6477	-16.256			1638524055104.jpg	https://kc.kobotoolbox.org/media/original?media_file=jgomis%2Fattachments%2F8439609f265a4012a93e47ac149f6df6%2Fe2b68d3b-ab5e-4ef5-80f1-7c7eea35e4c0%2F1638524055104.jpg	128099514	2021-12-03 17:40:58	504	2021-12-03	SCSES0287		7	Féminin	SESSENE	Oui	Négatif	Oui	CPS		Non		2021-12-03 17:40:58	2021-12-03 09:25:51	2021-12-03 13:15:55
287	Diourbel	SC SESEC11/SESDA1	SESEC 0288	11(1,C2)	69.5	55	23		Diourbel	School-Sessene	Sessene	SCSES0288	14.6477	-16.256			1638524055104.jpg	https://kc.kobotoolbox.org/media/original?media_file=jgomis%2Fattachments%2F8439609f265a4012a93e47ac149f6df6%2Fe2b68d3b-ab5e-4ef5-80f1-7c7eea35e4c0%2F1638524055104.jpg	128099514	2021-12-03 17:40:58	504	2021-12-03	SCSES0288		6	Féminin	SESSENE	Oui	Négatif	Oui	CPS		Non		2021-12-03 17:40:58	2021-12-03 09:25:51	2021-12-03 13:15:55
288	Diourbel	SC SESEC11/SESDA1	SESEC 0289	22(1,F3)	8.5	6	6		Diourbel	School-Sessene	Sessene	SCSES0289	14.6477	-16.256			1638524055104.jpg	https://kc.kobotoolbox.org/media/original?media_file=jgomis%2Fattachments%2F8439609f265a4012a93e47ac149f6df6%2Fe2b68d3b-ab5e-4ef5-80f1-7c7eea35e4c0%2F1638524055104.jpg	128099514	2021-12-03 17:40:58	504	2021-12-03	SCSES0289		8	Masculin	SESSENE	Oui	Négatif	Oui	CPS		Non		2021-12-03 17:40:58	2021-12-03 09:25:51	2021-12-03 13:15:55
289	Diourbel	SC SESEC11/SESDA1	SESEC 0290	23(1,G3)	25.5	23	9		Diourbel	School-Sessene	Sessene	SCSES0290	14.6477	-16.256			1638524055104.jpg	https://kc.kobotoolbox.org/media/original?media_file=jgomis%2Fattachments%2F8439609f265a4012a93e47ac149f6df6%2Fe2b68d3b-ab5e-4ef5-80f1-7c7eea35e4c0%2F1638524055104.jpg	128099514	2021-12-03 17:40:58	504	2021-12-03	SCSES0290		7	Masculin		Oui	Négatif	Oui	CPS		Non		2021-12-03 17:40:58	2021-12-03 09:25:51	2021-12-03 13:15:55
290	Diourbel	SC SESEC11/SESDA1	SESEC 0291	20(1,D3)	22.5	8	6		Diourbel	School-Sessene	Sessene	SCSES0291	14.6477	-16.256			1638524055104.jpg	https://kc.kobotoolbox.org/media/original?media_file=jgomis%2Fattachments%2F8439609f265a4012a93e47ac149f6df6%2Fe2b68d3b-ab5e-4ef5-80f1-7c7eea35e4c0%2F1638524055104.jpg	128099514	2021-12-03 17:40:58	504	2021-12-03	SCSES0291		8	Masculin	SESSENE	Oui	Négatif	Oui	CPS		Non		2021-12-03 17:40:58	2021-12-03 09:25:51	2021-12-03 13:15:55
291	Diourbel	SC SESEC 8	SESEC 0292	65(1,A9)	36	25.5	8.25		Diourbel	School-Sessene	Sessene	SCSES0292	14.6477	-16.256			1638524055104.jpg	https://kc.kobotoolbox.org/media/original?media_file=jgomis%2Fattachments%2F8439609f265a4012a93e47ac149f6df6%2Fe2b68d3b-ab5e-4ef5-80f1-7c7eea35e4c0%2F1638524055104.jpg	128099514	2021-12-03 17:40:58	504	2021-12-03	SCSES0292		7	Féminin	SESSENE	Oui	Négatif	Oui	CPS		Non		2021-12-03 17:40:58	2021-12-03 09:25:51	2021-12-03 13:15:55
292	Diourbel	SC SESEC 9	SESEC 0293	53(1,E7)	6	4	-1.5		Diourbel	School-Sessene	Sessene	SCSES0293	14.6477	-16.256			1638524055104.jpg	https://kc.kobotoolbox.org/media/original?media_file=jgomis%2Fattachments%2F8439609f265a4012a93e47ac149f6df6%2Fe2b68d3b-ab5e-4ef5-80f1-7c7eea35e4c0%2F1638524055104.jpg	128099514	2021-12-03 17:40:58	504	2021-12-03	SCSES0293		6	Féminin	SESSENE	Oui	Négatif	Oui	CPS		Non		2021-12-03 17:40:58	2021-12-03 09:25:51	2021-12-03 13:15:55
293	Diourbel	SC SESEC11/SESDA1	SESEC 0294	16(1,H2)	3.5	4	7		Diourbel	School-Sessene	Sessene	SCSES0294	14.6477	-16.256			1638524055104.jpg	https://kc.kobotoolbox.org/media/original?media_file=jgomis%2Fattachments%2F8439609f265a4012a93e47ac149f6df6%2Fe2b68d3b-ab5e-4ef5-80f1-7c7eea35e4c0%2F1638524055104.jpg	128099514	2021-12-03 17:40:58	504	2021-12-03	SCSES0294		7	Masculin	SESSENE	Oui	Négatif	Oui	CPS		Non		2021-12-03 17:40:58	2021-12-03 09:25:51	2021-12-03 13:15:55
294	Diourbel	SC SESEC11/SESDA1	SESEC 0295	12(1,D2)	12.5	22	18		Diourbel	School-Sessene	Sessene	SCSES0295	14.6477	-16.256			1638524055104.jpg	https://kc.kobotoolbox.org/media/original?media_file=jgomis%2Fattachments%2F8439609f265a4012a93e47ac149f6df6%2Fe2b68d3b-ab5e-4ef5-80f1-7c7eea35e4c0%2F1638524055104.jpg	128099514	2021-12-03 17:40:58	504	2021-12-10	SCSES0295		7	Masculin	SESSENE	Oui	Négatif	Oui	CPS		Non		2021-12-03 17:40:58	2021-12-03 09:25:51	2021-12-03 13:15:55
295	Diourbel	SC SESEC 9	SESEC 0296	28(1,D4)	34	18	4.5		Diourbel	School-Sessene	Sessene	SCSES0296	14.6477	-16.256			1638524055104.jpg	https://kc.kobotoolbox.org/media/original?media_file=jgomis%2Fattachments%2F8439609f265a4012a93e47ac149f6df6%2Fe2b68d3b-ab5e-4ef5-80f1-7c7eea35e4c0%2F1638524055104.jpg	128099514	2021-12-03 17:40:58	504	2021-12-03	SCSES0296		7	Féminin	SESSENE	Oui	Négatif	Oui	CPS		Non		2021-12-03 17:40:58	2021-12-03 09:25:51	2021-12-03 13:15:55
296	Diourbel	SC SESEC 7	SESEC 0297	23(1,G3)	39.5	21	16		Diourbel	School-Sessene	Sessene	SCSES0297	14.6477	-16.256			1638524055104.jpg	https://kc.kobotoolbox.org/media/original?media_file=jgomis%2Fattachments%2F8439609f265a4012a93e47ac149f6df6%2Fe2b68d3b-ab5e-4ef5-80f1-7c7eea35e4c0%2F1638524055104.jpg	128099514	2021-12-03 17:40:58	504	2021-12-03	SCSES0297		8	Masculin	SESSENE	Oui	Négatif	Oui	CPS		Non		2021-12-03 17:40:58	2021-12-03 09:25:51	2021-12-03 13:15:55
297	Diourbel	SC SESEC 7	SESEC 0298	19(1,C3)	14.5	15	12		Diourbel	School-Sessene	Sessene	SCSES0298	14.6477	-16.256			1638524055104.jpg	https://kc.kobotoolbox.org/media/original?media_file=jgomis%2Fattachments%2F8439609f265a4012a93e47ac149f6df6%2Fe2b68d3b-ab5e-4ef5-80f1-7c7eea35e4c0%2F1638524055104.jpg	128099514	2021-12-03 17:40:58	504	2021-12-03	SCSES0298		8	Masculin	SESSENE	Oui	Négatif	Oui	CPS		Non		2021-12-03 17:40:58	2021-12-03 09:25:51	2021-12-03 13:15:55
298	Diourbel	SC SESEC 7	SESEC 0299	28(1,D4)	2.5	3	6		Diourbel	School-Sessene	Sessene	SCSES0299	14.6477	-16.256			1638524055104.jpg	https://kc.kobotoolbox.org/media/original?media_file=jgomis%2Fattachments%2F8439609f265a4012a93e47ac149f6df6%2Fe2b68d3b-ab5e-4ef5-80f1-7c7eea35e4c0%2F1638524055104.jpg	128099514	2021-12-03 17:40:58	504	2021-12-03	SCSES0299		8	Masculin	SESSENE	Oui	Négatif	Oui	CPS		Non		2021-12-03 17:40:58	2021-12-03 09:25:51	2021-12-03 13:15:55
299	Diourbel	SC SESEC 7	SESEC 0300	34(1,B5)	7.5	7	9		Diourbel	School-Sessene	Sessene	SCSES0300	14.6477	-16.256			1638524055104.jpg	https://kc.kobotoolbox.org/media/original?media_file=jgomis%2Fattachments%2F8439609f265a4012a93e47ac149f6df6%2Fe2b68d3b-ab5e-4ef5-80f1-7c7eea35e4c0%2F1638524055104.jpg	128099514	2021-12-03 17:40:58	504	2021-12-03	SCSES0300		7	Masculin	SESSENE	Oui	Négatif	Oui	CPS		Non		2021-12-03 17:40:58	2021-12-03 09:25:51	2021-12-03 13:15:55
300	Diourbel	SC SESEC 7	SESEC 0301	21(1,E3)	4.5	7	9		Diourbel	School-Sessene	Sessene	SCSES0301	14.6477	-16.256			1638524055104.jpg	https://kc.kobotoolbox.org/media/original?media_file=jgomis%2Fattachments%2F8439609f265a4012a93e47ac149f6df6%2Fe2b68d3b-ab5e-4ef5-80f1-7c7eea35e4c0%2F1638524055104.jpg	128099514	2021-12-03 17:40:58	504	2021-12-03	SCSES0301		7	Masculin	SESSENE	Oui	Négatif	Oui	CPS		Non		2021-12-03 17:40:58	2021-12-03 09:25:51	2021-12-03 13:15:55
301	Diourbel	SC SESEC 7	SESEC 0302	26(1,B4)	9.5	7	9		Diourbel	School-Sessene	Sessene	SCSES0302	14.6477	-16.256			1638524055104.jpg	https://kc.kobotoolbox.org/media/original?media_file=jgomis%2Fattachments%2F8439609f265a4012a93e47ac149f6df6%2Fe2b68d3b-ab5e-4ef5-80f1-7c7eea35e4c0%2F1638524055104.jpg	128099514	2021-12-03 17:40:58	504	2021-12-03	SCSES0302		7	Masculin	SESSENE	Oui	Négatif	Oui	CPS		Non		2021-12-03 17:40:58	2021-12-03 09:25:51	2021-12-03 13:15:55
302	Diourbel	SC SESEC 7	SESEC 0303	29(1,E4)	3.5	3	6		Diourbel	School-Sessene	Sessene	SCSES0303	14.6477	-16.256			1638524055104.jpg	https://kc.kobotoolbox.org/media/original?media_file=jgomis%2Fattachments%2F8439609f265a4012a93e47ac149f6df6%2Fe2b68d3b-ab5e-4ef5-80f1-7c7eea35e4c0%2F1638524055104.jpg	128099514	2021-12-03 17:40:58	504	2021-12-03	SCSES0303		6	Féminin	SESSENE	Oui	Négatif	Oui	CPS		Non		2021-12-03 17:40:58	2021-12-03 09:25:51	2021-12-03 13:15:55
303	Diourbel	SC SESEC 7	SESEC 0304	30(1,F4)	33	16	11		Diourbel	School-Sessene	Sessene	SCSES0304	14.6477	-16.256			1638524055104.jpg	https://kc.kobotoolbox.org/media/original?media_file=jgomis%2Fattachments%2F8439609f265a4012a93e47ac149f6df6%2Fe2b68d3b-ab5e-4ef5-80f1-7c7eea35e4c0%2F1638524055104.jpg	128099514	2021-12-03 17:40:58	504	2021-12-03	SCSES0304		8	Féminin	SESSENE	Oui	Négatif	Oui	CPS		Non		2021-12-03 17:40:58	2021-12-03 09:25:51	2021-12-03 13:15:55
304	Diourbel	SC SESEC 7	SESEC 0305	24(1,H3)	7.5	6	14		Diourbel	School-Sessene	Sessene	SCSES0305	14.6477	-16.256			1638524055104.jpg	https://kc.kobotoolbox.org/media/original?media_file=jgomis%2Fattachments%2F8439609f265a4012a93e47ac149f6df6%2Fe2b68d3b-ab5e-4ef5-80f1-7c7eea35e4c0%2F1638524055104.jpg	128099514	2021-12-03 17:40:58	504	2021-12-03	SCSES0305		8	Masculin	SESSENE	Oui	Négatif	Oui	CPS		Non		2021-12-03 17:40:58	2021-12-03 09:25:51	2021-12-03 13:15:55
305	Diourbel	SC SESEC 7	SESEC 0306	32(1,H4)	34.5	32	13		Diourbel	School-Sessene	Sessene	SCSES0306	14.6477	-16.256			1638524055104.jpg	https://kc.kobotoolbox.org/media/original?media_file=jgomis%2Fattachments%2F8439609f265a4012a93e47ac149f6df6%2Fe2b68d3b-ab5e-4ef5-80f1-7c7eea35e4c0%2F1638524055104.jpg	128099514	2021-12-03 17:40:58	504	2021-12-03	SCSES0306		7	Féminin	SESSENE	Oui	Négatif	Oui	CPS		Non		2021-12-03 17:40:58	2021-12-03 09:25:51	2021-12-03 13:15:55
306	Diourbel	SC SESEC 7	SESEC 0307	33(1,A5)	11.5	8	18		Diourbel	School-Sessene	Sessene	SCSES0307	14.6477	-16.256			1638524055104.jpg	https://kc.kobotoolbox.org/media/original?media_file=jgomis%2Fattachments%2F8439609f265a4012a93e47ac149f6df6%2Fe2b68d3b-ab5e-4ef5-80f1-7c7eea35e4c0%2F1638524055104.jpg	128099514	2021-12-03 17:40:58	504	2021-12-03	SCSES0307		7	Féminin	SESSENE	Oui	Négatif	Oui	CPS		Non		2021-12-03 17:40:58	2021-12-03 09:25:51	2021-12-03 13:15:55
307	Diourbel	SC SESEC 7	SESEC 0308	20(1,D3)	5.5	4	6		Diourbel	School-Sessene	Sessene	SCSES0308	14.6477	-16.256			1638524055104.jpg	https://kc.kobotoolbox.org/media/original?media_file=jgomis%2Fattachments%2F8439609f265a4012a93e47ac149f6df6%2Fe2b68d3b-ab5e-4ef5-80f1-7c7eea35e4c0%2F1638524055104.jpg	128099514	2021-12-03 17:40:58	504	2021-12-03	SCSES0308		7	Féminin	SESSENE	Oui	Négatif	Oui	CPS		Non		2021-12-03 17:40:58	2021-12-03 09:25:51	2021-12-03 13:15:55
308	Diourbel	SC SESEC 7	SESEC 0309	27(1,C4)	34.5	13	14		Diourbel	School-Sessene	Sessene	SCSES0309	14.6477	-16.256			1638524055104.jpg	https://kc.kobotoolbox.org/media/original?media_file=jgomis%2Fattachments%2F8439609f265a4012a93e47ac149f6df6%2Fe2b68d3b-ab5e-4ef5-80f1-7c7eea35e4c0%2F1638524055104.jpg	128099514	2021-12-03 17:40:58	504	2021-12-03	SCSES0309		8	Féminin	SESSENE	Oui	Négatif	Oui	CPS		Non		2021-12-03 17:40:58	2021-12-03 09:25:51	2021-12-03 13:15:55
309	Diourbel	SC SESEC 7	SESEC 0310	25(1,A4)	7.5	10	6		Diourbel	School-Sessene	Sessene	SCSES0310	14.6477	-16.256			1638524055104.jpg	https://kc.kobotoolbox.org/media/original?media_file=jgomis%2Fattachments%2F8439609f265a4012a93e47ac149f6df6%2Fe2b68d3b-ab5e-4ef5-80f1-7c7eea35e4c0%2F1638524055104.jpg	128099514	2021-12-03 17:40:58	504	2021-12-03	SCSES0310		8	Féminin	SESSENE	Oui	Négatif	Oui	CPS		Non		2021-12-03 17:40:58	2021-12-03 09:25:51	2021-12-03 13:15:55
310	Diourbel	SC SESEC 7	SESEC 0311	18(1,B3)	23.5	7	10		Diourbel	School-Sessene	Sessene	SCSES0311	14.6477	-16.256			1638524055104.jpg	https://kc.kobotoolbox.org/media/original?media_file=jgomis%2Fattachments%2F8439609f265a4012a93e47ac149f6df6%2Fe2b68d3b-ab5e-4ef5-80f1-7c7eea35e4c0%2F1638524055104.jpg	128099514	2021-12-03 17:40:58	504	2021-12-03	SCSES0311		8	Féminin	SESSENE	Oui	Négatif	Oui	CPS		Non		2021-12-03 17:40:58	2021-12-03 09:25:51	2021-12-03 13:15:55
311	Diourbel	SC SESEC 7	SESEC 0312	17(1,A3)	4.5	4	10		Diourbel	School-Sessene	Sessene	SCSES0312	14.6477	-16.256			1638524055104.jpg	https://kc.kobotoolbox.org/media/original?media_file=jgomis%2Fattachments%2F8439609f265a4012a93e47ac149f6df6%2Fe2b68d3b-ab5e-4ef5-80f1-7c7eea35e4c0%2F1638524055104.jpg	128099514	2021-12-03 17:40:58	504	2021-12-03	SCSES0312		9	Féminin	SESSENE	Oui	Négatif	Oui	CPS		Non		2021-12-03 17:40:58	2021-12-03 09:25:51	2021-12-03 13:15:55
312	Diourbel	SC SESEC 7	SESEC 0313	22(1,F3)	9.5	13	15.5		Diourbel	School-Sessene	Sessene	SCSES0313	14.6477	-16.256			1638524055104.jpg	https://kc.kobotoolbox.org/media/original?media_file=jgomis%2Fattachments%2F8439609f265a4012a93e47ac149f6df6%2Fe2b68d3b-ab5e-4ef5-80f1-7c7eea35e4c0%2F1638524055104.jpg	128099514	2021-12-03 17:40:58	504	2021-12-03	SCSES0313		7	Féminin	SESSENE	Oui	Négatif	Oui	CPS		Non		2021-12-03 17:40:58	2021-12-03 09:25:51	2021-12-03 13:15:55
313	Diourbel		SESEC 0314						Diourbel	School-Sessene	Sessene	SCSES0314	14.6477	-16.256			1638524055104.jpg	https://kc.kobotoolbox.org/media/original?media_file=jgomis%2Fattachments%2F8439609f265a4012a93e47ac149f6df6%2Fe2b68d3b-ab5e-4ef5-80f1-7c7eea35e4c0%2F1638524055104.jpg	128099514	2021-12-03 17:40:58	504	2021-12-03	SCSES0314		8	Féminin	SESSENE	Oui	Positif	Oui	CPS		Non		2021-12-03 17:40:58	2021-12-03 09:25:51	2021-12-03 13:15:55
314	Diourbel	SC SESEC 7	SESEC 0315	31(1,G4)	194.5	27	19		Diourbel	School-Sessene	Sessene	SCSES0315	14.6477	-16.256			1638524055104.jpg	https://kc.kobotoolbox.org/media/original?media_file=jgomis%2Fattachments%2F8439609f265a4012a93e47ac149f6df6%2Fe2b68d3b-ab5e-4ef5-80f1-7c7eea35e4c0%2F1638524055104.jpg	128099514	2021-12-03 17:40:58	504	2021-12-03	SCSES0315		8	Masculin	SESSENE	Oui	Négatif	Oui	CPS		Oui		2021-12-03 17:40:58	2021-12-03 09:25:51	2021-12-03 13:15:55
315	Diourbel	SC SESEC 9	SESEC 0316	88(1,H11)	44	29	14.5		Diourbel	School-Sessene	Sessene	SCSES0316	14.6477	-16.256			1638524055104.jpg	https://kc.kobotoolbox.org/media/original?media_file=jgomis%2Fattachments%2F8439609f265a4012a93e47ac149f6df6%2Fe2b68d3b-ab5e-4ef5-80f1-7c7eea35e4c0%2F1638524055104.jpg	128099514	2021-12-03 17:40:58	504	2021-12-03	SCSES0316		9	Masculin	SESSENE	Oui	Négatif	Oui	CPS		Non		2021-12-03 17:40:58	2021-12-03 09:25:51	2021-12-03 13:15:55
316	Diourbel	SC SESEC 7	SESEC 0317	56(1,H7)	20.5	10	10		Diourbel	School-Sessene	Sessene	SCSES0317	14.6477	-16.256			1638524055104.jpg	https://kc.kobotoolbox.org/media/original?media_file=jgomis%2Fattachments%2F8439609f265a4012a93e47ac149f6df6%2Fe2b68d3b-ab5e-4ef5-80f1-7c7eea35e4c0%2F1638524055104.jpg	128099514	2021-12-03 17:40:58	504	2021-12-03	SCSES0317		7	Masculin	SESSENE	Oui	Négatif	Oui	CPS		Non		2021-12-03 17:40:58	2021-12-03 09:25:51	2021-12-03 13:15:55
317	Diourbel		SESEC 0318						Diourbel	School-Sessene	Sessene	SCSES0318	14.6477	-16.256			1638524055104.jpg	https://kc.kobotoolbox.org/media/original?media_file=jgomis%2Fattachments%2F8439609f265a4012a93e47ac149f6df6%2Fe2b68d3b-ab5e-4ef5-80f1-7c7eea35e4c0%2F1638524055104.jpg	128099514	2021-12-03 17:40:58	504	2021-12-03	SCSES0318		9	Masculin	SESSENE	Oui	Négatif	Oui	CPS		Non		2021-12-03 17:40:58	2021-12-03 09:25:51	2021-12-03 13:15:55
318	Diourbel	SC SESEC 7	SESEC 0319	58(1,B8)	4.5	4.5	6		Diourbel	School-Sessene	Sessene	SCSES0319	14.6477	-16.256			1638524055104.jpg	https://kc.kobotoolbox.org/media/original?media_file=jgomis%2Fattachments%2F8439609f265a4012a93e47ac149f6df6%2Fe2b68d3b-ab5e-4ef5-80f1-7c7eea35e4c0%2F1638524055104.jpg	128099514	2021-12-03 17:40:58	504	2021-12-03	SCSES0319		8	Féminin	S	Oui	Négatif	Oui	CPS		Non		2021-12-03 17:40:58	2021-12-03 09:25:51	2021-12-03 13:15:55
319	Diourbel	SC SESEC 7	SESEC 0320	67(1,C9)	3.5	6	6		Diourbel	School-Sessene	Sessene	SCSES0320	14.6477	-16.256			1638524055104.jpg	https://kc.kobotoolbox.org/media/original?media_file=jgomis%2Fattachments%2F8439609f265a4012a93e47ac149f6df6%2Fe2b68d3b-ab5e-4ef5-80f1-7c7eea35e4c0%2F1638524055104.jpg	128099514	2021-12-03 17:40:58	504	2021-12-03	SCSES0320		8	Féminin	SESSENE	Oui	Négatif	Oui	CPS		Non		2021-12-03 17:40:58	2021-12-03 09:25:51	2021-12-03 13:15:55
320	Diourbel	SC SESEC 7	SESEC 0321	63(1,G8)	26	24	12		Diourbel	School-Sessene	Sessene	SCSES0321	14.6477	-16.256			1638524055104.jpg	https://kc.kobotoolbox.org/media/original?media_file=jgomis%2Fattachments%2F8439609f265a4012a93e47ac149f6df6%2Fe2b68d3b-ab5e-4ef5-80f1-7c7eea35e4c0%2F1638524055104.jpg	128099514	2021-12-03 17:40:58	504	2021-12-03	SCSES0321		7	Féminin	SESSENE	Oui	Négatif	Oui	CPS		Non		2021-12-03 17:40:58	2021-12-03 09:25:51	2021-12-03 13:15:55
321	Diourbel	SC SESEC 7	SESEC 0322	54(1,F7)	2.5	2	6		Diourbel	School-Sessene	Sessene	SCSES0322	14.6477	-16.256			1638524055104.jpg	https://kc.kobotoolbox.org/media/original?media_file=jgomis%2Fattachments%2F8439609f265a4012a93e47ac149f6df6%2Fe2b68d3b-ab5e-4ef5-80f1-7c7eea35e4c0%2F1638524055104.jpg	128099514	2021-12-03 17:40:58	504	2021-12-03	SCSES0322		7	Féminin	SESSENE	Oui	Négatif	Oui	CPS		Non		2021-12-03 17:40:58	2021-12-03 09:25:51	2021-12-03 13:15:55
322	Diourbel	SC SESEC 7	SESEC 0323	65(1,A9)	14.5	12	10		Diourbel	School-Sessene	Sessene	SCSES0323	14.6477	-16.256			1638524055104.jpg	https://kc.kobotoolbox.org/media/original?media_file=jgomis%2Fattachments%2F8439609f265a4012a93e47ac149f6df6%2Fe2b68d3b-ab5e-4ef5-80f1-7c7eea35e4c0%2F1638524055104.jpg	128099514	2021-12-03 17:40:58	504	2021-12-03	SCSES0323		7	Féminin	SESSENE	Oui	Négatif	Oui	CPS		Non		2021-12-03 17:40:58	2021-12-03 09:25:51	2021-12-03 13:15:55
323	Diourbel	SC SESEC 7	SESEC 0324	61(1,E8)	4.5	6	6		Diourbel	School-Sessene	Sessene	SCSES0324	14.6477	-16.256			1638524055104.jpg	https://kc.kobotoolbox.org/media/original?media_file=jgomis%2Fattachments%2F8439609f265a4012a93e47ac149f6df6%2Fe2b68d3b-ab5e-4ef5-80f1-7c7eea35e4c0%2F1638524055104.jpg	128099514	2021-12-03 17:40:58	504	2021-12-03	SCSES0324		8	Féminin	SESSENE	Oui	Négatif	Oui	CPS		Non		2021-12-03 17:40:58	2021-12-03 09:25:51	2021-12-03 13:15:55
324	Diourbel	SC SESEC 7	SESEC 0325	60(1,D8)	1.5	2	5.5		Diourbel	School-Sessene	Sessene	SCSES0325	14.6477	-16.256			1638524055104.jpg	https://kc.kobotoolbox.org/media/original?media_file=jgomis%2Fattachments%2F8439609f265a4012a93e47ac149f6df6%2Fe2b68d3b-ab5e-4ef5-80f1-7c7eea35e4c0%2F1638524055104.jpg	128099514	2021-12-03 17:40:58	504	2021-12-03	SCSES0325		7	Féminin	SESSENE	Oui	Négatif	Oui	CPS		Non		2021-12-03 17:40:58	2021-12-03 09:25:51	2021-12-03 13:15:55
325	Diourbel	SC SESEC 9	SESEC 0326	54(1,F7)	15	8	-1.5		Diourbel	School-Sessene	Sessene	SCSES0326	14.6477	-16.256			1638524055104.jpg	https://kc.kobotoolbox.org/media/original?media_file=jgomis%2Fattachments%2F8439609f265a4012a93e47ac149f6df6%2Fe2b68d3b-ab5e-4ef5-80f1-7c7eea35e4c0%2F1638524055104.jpg	128099514	2021-12-03 17:40:58	504	2021-12-03	SCSES0326		7	Féminin	SESSENE	Oui	Négatif	Oui	CPS		Non		2021-12-03 17:40:58	2021-12-03 09:25:51	2021-12-03 13:15:55
326	Diourbel	SC SESEC 7	SESEC 0327	55(1,G7)	11.5	9	11		Diourbel	School-Sessene	Sessene	SCSES0327	14.6477	-16.256			1638524055104.jpg	https://kc.kobotoolbox.org/media/original?media_file=jgomis%2Fattachments%2F8439609f265a4012a93e47ac149f6df6%2Fe2b68d3b-ab5e-4ef5-80f1-7c7eea35e4c0%2F1638524055104.jpg	128099514	2021-12-03 17:40:58	504	2021-12-03	SCSES0327		7	Féminin	SESSENE	Oui	Négatif	Oui	CPS		Non		2021-12-03 17:40:58	2021-12-03 09:25:51	2021-12-03 13:15:55
327	Diourbel	SC SESEC 7	SESEC 0328	59(1,C8)	15.5	33	9		Diourbel	School-Sessene	Sessene	SCSES0328	14.6477	-16.256			1638524055104.jpg	https://kc.kobotoolbox.org/media/original?media_file=jgomis%2Fattachments%2F8439609f265a4012a93e47ac149f6df6%2Fe2b68d3b-ab5e-4ef5-80f1-7c7eea35e4c0%2F1638524055104.jpg	128099514	2021-12-03 17:40:58	504	2021-12-03	SCSES0328		7	Féminin	SESSENE	Oui	Négatif	Oui	CPS		Non		2021-12-03 17:40:58	2021-12-03 09:25:51	2021-12-03 13:15:55
328	Diourbel	SC SESEC 7	SESEC 0329	68(1,D9)	6.5	3	5		Diourbel	School-Sessene	Sessene	SCSES0329	14.6477	-16.256			1638524055104.jpg	https://kc.kobotoolbox.org/media/original?media_file=jgomis%2Fattachments%2F8439609f265a4012a93e47ac149f6df6%2Fe2b68d3b-ab5e-4ef5-80f1-7c7eea35e4c0%2F1638524055104.jpg	128099514	2021-12-03 17:40:58	504	2021-12-03	SCSES0329		7	Féminin	SESSENE	Oui	Négatif	Oui	CPS		Non		2021-12-03 17:40:58	2021-12-03 09:25:51	2021-12-03 13:15:55
329	Diourbel	SC SESEC 7	SESEC 0330	57(1,A8)	11.5	11	7		Diourbel	School-Sessene	Sessene	SCSES0330	14.6477	-16.256			1638524055104.jpg	https://kc.kobotoolbox.org/media/original?media_file=jgomis%2Fattachments%2F8439609f265a4012a93e47ac149f6df6%2Fe2b68d3b-ab5e-4ef5-80f1-7c7eea35e4c0%2F1638524055104.jpg	128099514	2021-12-03 17:40:58	504	2021-12-03	SCSES0330		7	Féminin	SESSENE	Oui	Négatif	Oui	CPS		Non		2021-12-03 17:40:58	2021-12-03 09:25:51	2021-12-03 13:15:55
330	Diourbel	SC SESEC 7	SESEC 0331	62(1,F8)	9.5	11	10		Diourbel	School-Sessene	Sessene	SCSES0331	14.6477	-16.256			1638524055104.jpg	https://kc.kobotoolbox.org/media/original?media_file=jgomis%2Fattachments%2F8439609f265a4012a93e47ac149f6df6%2Fe2b68d3b-ab5e-4ef5-80f1-7c7eea35e4c0%2F1638524055104.jpg	128099514	2021-12-03 17:40:58	504	2021-12-03	SCSES0331		7	Féminin	SESSENE	Oui	Négatif	Oui	CPS		Non		2021-12-03 17:40:58	2021-12-03 09:25:51	2021-12-03 13:15:55
331	Diourbel	SC SESEC 7	SESEC 0332	64(1,H8)	5.5	9	15		Diourbel	School-Sessene	Sessene	SCSES0332	14.6477	-16.256			1638524055104.jpg	https://kc.kobotoolbox.org/media/original?media_file=jgomis%2Fattachments%2F8439609f265a4012a93e47ac149f6df6%2Fe2b68d3b-ab5e-4ef5-80f1-7c7eea35e4c0%2F1638524055104.jpg	128099514	2021-12-03 17:40:58	504	2021-12-03	SCSES0332		7	Féminin	SESSENE y	Oui	Négatif	Oui	CPS		Non		2021-12-03 17:40:58	2021-12-03 09:25:51	2021-12-03 13:15:55
332	Diourbel	SC SESEC 7	SESEC 0333	66(1,B9)	21.5	27	14		Diourbel	School-Sessene	Sessene	SCSES0333	14.6477	-16.256			1638524055104.jpg	https://kc.kobotoolbox.org/media/original?media_file=jgomis%2Fattachments%2F8439609f265a4012a93e47ac149f6df6%2Fe2b68d3b-ab5e-4ef5-80f1-7c7eea35e4c0%2F1638524055104.jpg	128099514	2021-12-03 17:40:58	504	2021-12-03	SCSES0333		7	Féminin	SESSENE	Oui	Négatif	Oui	CPS		Ne Sait Pas		2021-12-03 17:40:58	2021-12-03 09:25:51	2021-12-03 13:15:55
333	Diourbel	SC SESEC 7	SESEC 0334	53(1,E7)	1.5	1	4		Diourbel	School-Sessene	Sessene	SCSES0334	14.6477	-16.256			1638524055104.jpg	https://kc.kobotoolbox.org/media/original?media_file=jgomis%2Fattachments%2F8439609f265a4012a93e47ac149f6df6%2Fe2b68d3b-ab5e-4ef5-80f1-7c7eea35e4c0%2F1638524055104.jpg	128099514	2021-12-03 17:40:58	504	2021-12-03	SCSES0334		7	Féminin	SESSENE	Oui	Négatif	Oui	CPS		Non		2021-12-03 17:40:58	2021-12-03 09:25:51	2021-12-03 13:15:55
334	Diourbel	SC SESEC 7	SESEC 0335	69(1,E9)	3.5	4	6		Diourbel	School-Sessene	Sessene	SCSES0335	14.6477	-16.256			1638524055104.jpg	https://kc.kobotoolbox.org/media/original?media_file=jgomis%2Fattachments%2F8439609f265a4012a93e47ac149f6df6%2Fe2b68d3b-ab5e-4ef5-80f1-7c7eea35e4c0%2F1638524055104.jpg	128099514	2021-12-03 17:40:58	504	2021-12-03	SCSES0335		8	Masculin	SESSENE	Oui	Négatif	Oui	CPS		Non		2021-12-03 17:40:58	2021-12-03 09:25:51	2021-12-03 13:15:55
335	Diourbel	SC SESEC 9	SESEC 0336	87(1,G11)	4	3	1.5		Diourbel	School-Sessene	Sessene	SCSES0336	14.6477	-16.256			1638524055104.jpg	https://kc.kobotoolbox.org/media/original?media_file=jgomis%2Fattachments%2F8439609f265a4012a93e47ac149f6df6%2Fe2b68d3b-ab5e-4ef5-80f1-7c7eea35e4c0%2F1638524055104.jpg	128099514	2021-12-03 17:40:58	504	2021-12-03	SCSES0336		7	Masculin	S	Oui	Négatif	Oui	CPS		Non		2021-12-03 17:40:58	2021-12-03 09:25:51	2021-12-03 13:15:55
336	Diourbel	SC SESEC 9	SESEC 0337	78(1,F10)	47	17	5		Diourbel	School-Sessene	Sessene	SCSES0337	14.6477	-16.256			1638524055104.jpg	https://kc.kobotoolbox.org/media/original?media_file=jgomis%2Fattachments%2F8439609f265a4012a93e47ac149f6df6%2Fe2b68d3b-ab5e-4ef5-80f1-7c7eea35e4c0%2F1638524055104.jpg	128099514	2021-12-03 17:40:58	504	2021-12-03	SCSES0337		8	Masculin	SESSENE	Oui	Négatif	Oui	CPS		Non		2021-12-03 17:40:58	2021-12-03 09:25:51	2021-12-03 13:15:55
337	Diourbel	SC SESEC 10	SESEC 0338	4(1,D1)	45	25.5	21.5		Diourbel	School-Sessene	Sessene	SCSES0338	14.6477	-16.256			1638524055104.jpg	https://kc.kobotoolbox.org/media/original?media_file=jgomis%2Fattachments%2F8439609f265a4012a93e47ac149f6df6%2Fe2b68d3b-ab5e-4ef5-80f1-7c7eea35e4c0%2F1638524055104.jpg	128099514	2021-12-03 17:40:58	504	2021-12-03	SCSES0338		7	Masculin	SESSENE	Oui	Négatif	Oui	CPS		Non		2021-12-03 17:40:58	2021-12-03 09:25:51	2021-12-03 13:15:55
338	Diourbel	SC SESEC 9	SESEC 0339	77(1,E10)	7	4	-0.5		Diourbel	School-Sessene	Sessene	SCSES0339	14.6477	-16.256			1638524055104.jpg	https://kc.kobotoolbox.org/media/original?media_file=jgomis%2Fattachments%2F8439609f265a4012a93e47ac149f6df6%2Fe2b68d3b-ab5e-4ef5-80f1-7c7eea35e4c0%2F1638524055104.jpg	128099514	2021-12-03 17:40:58	504	2021-12-03	SCSES0339		8	Féminin	SESSENE	Oui	Négatif	Oui	CPS		Non		2021-12-03 17:40:58	2021-12-03 09:25:51	2021-12-03 13:15:55
339	Diourbel	SC SESEC 10	SESEC 0340	2(1,B1)	14	17.5	16.5		Diourbel	School-Sessene	Sessene	SCSES0340	14.6477	-16.256			1638524055104.jpg	https://kc.kobotoolbox.org/media/original?media_file=jgomis%2Fattachments%2F8439609f265a4012a93e47ac149f6df6%2Fe2b68d3b-ab5e-4ef5-80f1-7c7eea35e4c0%2F1638524055104.jpg	128099514	2021-12-03 17:40:58	504	2021-12-03	SCSES0340		8	Féminin	SESSENE	Oui	Négatif	Oui	CPS		Non		2021-12-03 17:40:58	2021-12-03 09:25:51	2021-12-03 13:15:55
340	Diourbel	SC SESEC 9	SESEC 0341	90(1,B12)	7	6	0.5		Diourbel	School-Sessene	Sessene	SCSES0341	14.6477	-16.256			1638524055104.jpg	https://kc.kobotoolbox.org/media/original?media_file=jgomis%2Fattachments%2F8439609f265a4012a93e47ac149f6df6%2Fe2b68d3b-ab5e-4ef5-80f1-7c7eea35e4c0%2F1638524055104.jpg	128099514	2021-12-03 17:40:58	504	2021-12-03	SCSES0341		8	Féminin	SESSENE	Oui	Négatif	Oui	CPS		Non		2021-12-03 17:40:58	2021-12-03 09:25:51	2021-12-03 13:15:55
341	Diourbel	SC SESEC 9	SESEC 0342	80(1,H10)	8	4	2.5		Diourbel	School-Sessene	Sessene	SCSES0342	14.6477	-16.256			1638524055104.jpg	https://kc.kobotoolbox.org/media/original?media_file=jgomis%2Fattachments%2F8439609f265a4012a93e47ac149f6df6%2Fe2b68d3b-ab5e-4ef5-80f1-7c7eea35e4c0%2F1638524055104.jpg	128099514	2021-12-03 17:40:58	504	2021-12-03	SCSES0342		8	Masculin	SESSENE	Oui	Négatif	Oui	CPS		Non		2021-12-03 17:40:58	2021-12-03 09:25:51	2021-12-03 13:15:55
342	Diourbel	SC SESEC 9	SESEC 0343	85(1,E11)	4	1	2.5		Diourbel	School-Sessene	Sessene	SCSES0343	14.6477	-16.256			1638524055104.jpg	https://kc.kobotoolbox.org/media/original?media_file=jgomis%2Fattachments%2F8439609f265a4012a93e47ac149f6df6%2Fe2b68d3b-ab5e-4ef5-80f1-7c7eea35e4c0%2F1638524055104.jpg	128099514	2021-12-03 17:40:58	504	2021-12-03	SCSES0343		9	Masculin	SESSENE	Oui	Négatif	Oui	CPS		Non		2021-12-03 17:40:58	2021-12-03 09:25:51	2021-12-03 13:15:55
343	Diourbel	SC SESEC 9	SESEC 0344	76(1,D10)	7	3	-1.5		Diourbel	School-Sessene	Sessene	SCSES0344	14.6477	-16.256			1638524055104.jpg	https://kc.kobotoolbox.org/media/original?media_file=jgomis%2Fattachments%2F8439609f265a4012a93e47ac149f6df6%2Fe2b68d3b-ab5e-4ef5-80f1-7c7eea35e4c0%2F1638524055104.jpg	128099514	2021-12-03 17:40:58	504	2021-12-03	SCSES0344		9	Masculin	SESSENE	Oui	Négatif	Oui	CPS		Non		2021-12-03 17:40:58	2021-12-03 09:25:51	2021-12-03 13:15:55
344	Diourbel	SC SESEC 9	SESEC 0345	89(1,A12)	17	10	4.5		Diourbel	School-Sessene	Sessene	SCSES0345	14.6477	-16.256			1638524055104.jpg	https://kc.kobotoolbox.org/media/original?media_file=jgomis%2Fattachments%2F8439609f265a4012a93e47ac149f6df6%2Fe2b68d3b-ab5e-4ef5-80f1-7c7eea35e4c0%2F1638524055104.jpg	128099514	2021-12-03 17:40:58	504	2021-12-03	SCSES0345		9	Masculin	SESSENE	Oui	Négatif	Oui	CPS		Non		2021-12-03 17:40:58	2021-12-03 09:25:51	2021-12-03 13:15:55
345	Diourbel	SC SESEC 9	SESEC 0346	75(1,C10)	10	8	0.5		Diourbel	School-Sessene	Sessene	SCSES0346	14.6477	-16.256			1638524055104.jpg	https://kc.kobotoolbox.org/media/original?media_file=jgomis%2Fattachments%2F8439609f265a4012a93e47ac149f6df6%2Fe2b68d3b-ab5e-4ef5-80f1-7c7eea35e4c0%2F1638524055104.jpg	128099514	2021-12-03 17:40:58	504	2021-12-03	SCSES0346		8	Masculin	SESSENE	Oui	Négatif	Oui	CPS		Non		2021-12-03 17:40:58	2021-12-03 09:25:51	2021-12-03 13:15:55
346	Diourbel	SC SESEC 9	SESEC 0347	81(1,A11)	16	8	1.5		Diourbel	School-Sessene	Sessene	SCSES0347	14.6477	-16.256			1638524055104.jpg	https://kc.kobotoolbox.org/media/original?media_file=jgomis%2Fattachments%2F8439609f265a4012a93e47ac149f6df6%2Fe2b68d3b-ab5e-4ef5-80f1-7c7eea35e4c0%2F1638524055104.jpg	128099514	2021-12-03 17:40:58	504	2021-12-03	SCSES0347		9	Masculin	SESSENE	Oui	Négatif	Oui	CPS		Non		2021-12-03 17:40:58	2021-12-03 09:25:51	2021-12-03 13:15:55
347	Diourbel	SC SESEC 10	SESEC 0348	3(1,C1)	26	16.5	19.5		Diourbel	School-Sessene	Sessene	SCSES0348	14.6477	-16.256			1638524055104.jpg	https://kc.kobotoolbox.org/media/original?media_file=jgomis%2Fattachments%2F8439609f265a4012a93e47ac149f6df6%2Fe2b68d3b-ab5e-4ef5-80f1-7c7eea35e4c0%2F1638524055104.jpg	128099514	2021-12-03 17:40:58	504	2021-12-03	SCSES0348		9	Masculin	SESSENE	Oui	Négatif	Oui	CPS		Non		2021-12-03 17:40:58	2021-12-03 09:25:51	2021-12-03 13:15:55
348	Diourbel	SC SESEC 9	SESEC 0349	84(1,D11)	3	3	0.5		Diourbel	School-Sessene	Sessene	SCSES0349	14.6477	-16.256			1638524055104.jpg	https://kc.kobotoolbox.org/media/original?media_file=jgomis%2Fattachments%2F8439609f265a4012a93e47ac149f6df6%2Fe2b68d3b-ab5e-4ef5-80f1-7c7eea35e4c0%2F1638524055104.jpg	128099514	2021-12-03 17:40:58	504	2021-12-03	SCSES0349		9	Féminin	SESSENE	Oui	Négatif	Oui	CPS		Non		2021-12-03 17:40:58	2021-12-03 09:25:51	2021-12-03 13:15:55
349	Diourbel	SC SESEC 9	SESEC 0350	82(1,B11)	21	12	3.5		Diourbel	School-Sessene	Sessene	SCSES0350	14.6477	-16.256			1638524055104.jpg	https://kc.kobotoolbox.org/media/original?media_file=jgomis%2Fattachments%2F8439609f265a4012a93e47ac149f6df6%2Fe2b68d3b-ab5e-4ef5-80f1-7c7eea35e4c0%2F1638524055104.jpg	128099514	2021-12-03 17:40:58	504	2021-12-03	SCSES0350		8	Féminin	SESSENE	Oui	Négatif	Oui	CPS		Non		2021-12-03 17:40:58	2021-12-03 09:25:51	2021-12-03 13:15:55
350	Diourbel	SC SESEC 9	SESEC 0351	86(1,F11)	10	9	4.5		Diourbel	School-Sessene	Sessene	SCSES0351
351	Diourbel	SC SESEC 10	SESEC 0352	1(1,A1)	28	21.5	18.5		Diourbel	School-Sessene	Sessene	SCSES0352	14.6477	-16.256			1638524055104.jpg	https://kc.kobotoolbox.org/media/original?media_file=jgomis%2Fattachments%2F8439609f265a4012a93e47ac149f6df6%2Fe2b68d3b-ab5e-4ef5-80f1-7c7eea35e4c0%2F1638524055104.jpg	128099514	2021-12-03 17:40:58	504	2021-12-03	SCSES0352		9	Féminin	SESSENE	Oui	Négatif	Oui	CPS		Non		2021-12-03 17:40:58	2021-12-03 09:25:51	2021-12-03 13:15:55
352	Diourbel	SC SESEC 10	SESEC 0353	5(1,E1)	5	4.5	10.5		Diourbel	School-Sessene	Sessene	SCSES0353	14.6477	-16.256			1638524055104.jpg	https://kc.kobotoolbox.org/media/original?media_file=jgomis%2Fattachments%2F8439609f265a4012a93e47ac149f6df6%2Fe2b68d3b-ab5e-4ef5-80f1-7c7eea35e4c0%2F1638524055104.jpg	128099514	2021-12-03 17:40:58	504	2021-12-03	SCSES0353		9	Féminin	SESSENE	Oui	Négatif	Oui	CPS		Non		2021-12-03 17:40:58	2021-12-03 09:25:51	2021-12-03 13:15:55
353	Diourbel	SC SESEC 9	SESEC 0354	83(1,C11)	14	8	3.5		Diourbel	School-Sessene	Sessene	SCSES0354	14.6477	-16.256			1638524055104.jpg	https://kc.kobotoolbox.org/media/original?media_file=jgomis%2Fattachments%2F8439609f265a4012a93e47ac149f6df6%2Fe2b68d3b-ab5e-4ef5-80f1-7c7eea35e4c0%2F1638524055104.jpg	128099514	2021-12-03 17:40:58	504	2021-12-03	SCSES0354		9	Féminin	SESSENE	Oui	Non Déterminé	Oui	CPS		Non		2021-12-03 17:40:58	2021-12-03 09:25:51	2021-12-03 13:15:55
354	Diourbel	SC SESEC 9	SESEC 0355	79(1,G10)	5	5	0.5		Diourbel	School-Sessene	Sessene	SCSES0355	14.6477	-16.256			1638524055104.jpg	https://kc.kobotoolbox.org/media/original?media_file=jgomis%2Fattachments%2F8439609f265a4012a93e47ac149f6df6%2Fe2b68d3b-ab5e-4ef5-80f1-7c7eea35e4c0%2F1638524055104.jpg	128099514	2021-12-03 17:40:58	504	2021-12-03	SCSES0355		8	Féminin	SESSENE	Oui	Négatif	Oui	CPS		Non		2021-12-03 17:40:58	2021-12-03 09:25:51	2021-12-03 13:15:55
355	Diourbel	SC SESEC 8	SESEC 0356	22(1,F3)	15	8.5	6.25		Diourbel	School-Sessene	Sessene	SCSES0356	14.6477	-16.256			1638524055104.jpg	https://kc.kobotoolbox.org/media/original?media_file=jgomis%2Fattachments%2F8439609f265a4012a93e47ac149f6df6%2Fe2b68d3b-ab5e-4ef5-80f1-7c7eea35e4c0%2F1638524055104.jpg	128099514	2021-12-03 17:40:58	504	2021-12-03	SCSES0356		8	Féminin	SESSENE	Oui	Négatif	Oui	CPS		Non		2021-12-03 17:40:58	2021-12-03 09:25:51	2021-12-03 13:15:55
356	Diourbel	SC SESEC 8	SESEC 0357	26(1,B4)	25	18.5	6.25		Diourbel	School-Sessene	Sessene	SCSES0357	14.6477	-16.256			1638524055104.jpg	https://kc.kobotoolbox.org/media/original?media_file=jgomis%2Fattachments%2F8439609f265a4012a93e47ac149f6df6%2Fe2b68d3b-ab5e-4ef5-80f1-7c7eea35e4c0%2F1638524055104.jpg	128099514	2021-12-03 17:40:58	504	2021-12-03	SCSES0357		9	Masculin	SESSENE	Oui	Négatif	Oui	CPS		Non		2021-12-03 17:40:58	2021-12-03 09:25:51	2021-12-03 13:15:55
357	Diourbel	SC SESEC 8	SESEC 0358	23(1,G3)	9	8.5	5.25		Diourbel	School-Sessene	Sessene	SCSES0358	14.6477	-16.256			1638524055104.jpg	https://kc.kobotoolbox.org/media/original?media_file=jgomis%2Fattachments%2F8439609f265a4012a93e47ac149f6df6%2Fe2b68d3b-ab5e-4ef5-80f1-7c7eea35e4c0%2F1638524055104.jpg	128099514	2021-12-03 17:40:58	504	2021-12-03	SCSES0358		8	Masculin	SESSENE	Oui	Négatif	Oui	CPS		Non		2021-12-03 17:40:58	2021-12-03 09:25:51	2021-12-03 13:15:55
358	Diourbel	SC SESEC 8	SESEC 0359	29(1,E4)	77	40	23.25		Diourbel	School-Sessene	Sessene	SCSES0359	14.6477	-16.256			1638524055104.jpg	https://kc.kobotoolbox.org/media/original?media_file=jgomis%2Fattachments%2F8439609f265a4012a93e47ac149f6df6%2Fe2b68d3b-ab5e-4ef5-80f1-7c7eea35e4c0%2F1638524055104.jpg	128099514	2021-12-03 17:40:58	504	2021-12-03	SCSES0359		8	Féminin	SESSENE	Oui	Négatif	Oui	CPS		Non		2021-12-03 17:40:58	2021-12-03 09:25:51	2021-12-03 13:15:55
359	Diourbel	SC SESEC 8	SESEC 0360	31(1,G4)	51	23.5	9.25		Diourbel	School-Sessene	Sessene	SCSES0360	14.6477	-16.256			1638524055104.jpg	https://kc.kobotoolbox.org/media/original?media_file=jgomis%2Fattachments%2F8439609f265a4012a93e47ac149f6df6%2Fe2b68d3b-ab5e-4ef5-80f1-7c7eea35e4c0%2F1638524055104.jpg	128099514	2021-12-03 17:40:58	504	2021-12-03	SCSES0360		9	Masculin	SESSENE	Oui	Négatif	Oui	CPS		Non		2021-12-03 17:40:58	2021-12-03 09:25:51	2021-12-03 13:15:55
360	Diourbel	SC SESEC 8	SESEC 0361	17(1,A3)	24	11.5	11.25		Diourbel	School-Sessene	Sessene	SCSES0361	14.6477	-16.256			1638524055104.jpg	https://kc.kobotoolbox.org/media/original?media_file=jgomis%2Fattachments%2F8439609f265a4012a93e47ac149f6df6%2Fe2b68d3b-ab5e-4ef5-80f1-7c7eea35e4c0%2F1638524055104.jpg	128099514	2021-12-03 17:40:58	504	2021-12-03	SCSES0361		9	Masculin	SESSENE	Oui	Négatif	Oui	CPS		Non		2021-12-03 17:40:58	2021-12-03 09:25:51	2021-12-03 13:15:55
361	Diourbel	SC SESEC 8	SESEC 0362	18(1,B3)	64	45.5	16.25		Diourbel	School-Sessene	Sessene	SCSES0362	14.6477	-16.256			1638524055104.jpg	https://kc.kobotoolbox.org/media/original?media_file=jgomis%2Fattachments%2F8439609f265a4012a93e47ac149f6df6%2Fe2b68d3b-ab5e-4ef5-80f1-7c7eea35e4c0%2F1638524055104.jpg	128099514	2021-12-03 17:40:58	504	2021-12-03	SCSES0362		9	Masculin	SESSENE	Oui	Négatif	Oui	CPS		Non		2021-12-03 17:40:58	2021-12-03 09:25:51	2021-12-03 13:15:55
362	Diourbel	SC SESEC 8	SESEC 0363	33(1,A5)	23	10.5	8.25		Diourbel	School-Sessene	Sessene	SCSES0363	14.6477	-16.256			1638524055104.jpg	https://kc.kobotoolbox.org/media/original?media_file=jgomis%2Fattachments%2F8439609f265a4012a93e47ac149f6df6%2Fe2b68d3b-ab5e-4ef5-80f1-7c7eea35e4c0%2F1638524055104.jpg	128099514	2021-12-03 17:40:58	504	2021-12-03	SCSES0363		9	Masculin	SESSENE	Oui	Négatif	Oui	CPS		Non		2021-12-03 17:40:58	2021-12-03 09:25:51	2021-12-03 13:15:55
363	Diourbel	SC SESEC 8	SESEC 0364	34(1,B5)	46	39.5	10.25		Diourbel	School-Sessene	Sessene	SCSES0364	14.6477	-16.256			1638524055104.jpg	https://kc.kobotoolbox.org/media/original?media_file=jgomis%2Fattachments%2F8439609f265a4012a93e47ac149f6df6%2Fe2b68d3b-ab5e-4ef5-80f1-7c7eea35e4c0%2F1638524055104.jpg	128099514	2021-12-03 17:40:58	504	2021-12-03	SCSES0364		9	Féminin	SESSENE	Oui	Négatif	Oui	CPS		Non		2021-12-03 17:40:58	2021-12-03 09:25:51	2021-12-03 13:15:55
364	Diourbel	SC SESEC 8	SESEC 0365	28(1,D4)	11	4.5	6.25		Diourbel	School-Sessene	Sessene	SCSES0365	14.6477	-16.256			1638524055104.jpg	https://kc.kobotoolbox.org/media/original?media_file=jgomis%2Fattachments%2F8439609f265a4012a93e47ac149f6df6%2Fe2b68d3b-ab5e-4ef5-80f1-7c7eea35e4c0%2F1638524055104.jpg	128099514	2021-12-03 17:40:58	504	2021-12-03	SCSES0365		9	Masculin	SESSENE	Oui	Négatif	Oui	CPS		Non		2021-12-03 17:40:58	2021-12-03 09:25:51	2021-12-03 13:15:55
365	Diourbel	SC SESEC 8	SESEC 0366	19(1,C3)	26	15.5	16.25		Diourbel	School-Sessene	Sessene	SCSES0366	14.6477	-16.256			1638524055104.jpg	https://kc.kobotoolbox.org/media/original?media_file=jgomis%2Fattachments%2F8439609f265a4012a93e47ac149f6df6%2Fe2b68d3b-ab5e-4ef5-80f1-7c7eea35e4c0%2F1638524055104.jpg	128099514	2021-12-03 17:40:58	504	2021-12-03	SCSES0366		8	Féminin	SESSENE	Oui	Négatif	Oui	CPS		Non		2021-12-03 17:40:58	2021-12-03 09:25:51	2021-12-03 13:15:55
366	Diourbel	SC SESEC 8	SESEC 0367	24(1,H3)	23	19.5	8.25		Diourbel	School-Sessene	Sessene	SCSES0367	14.6477	-16.256			1638524055104.jpg	https://kc.kobotoolbox.org/media/original?media_file=jgomis%2Fattachments%2F8439609f265a4012a93e47ac149f6df6%2Fe2b68d3b-ab5e-4ef5-80f1-7c7eea35e4c0%2F1638524055104.jpg	128099514	2021-12-03 17:40:58	504	2021-12-03	SCSES0367		8	Féminin	SESSENE	Oui	Négatif	Oui	CPS		Non		2021-12-03 17:40:58	2021-12-03 09:25:51	2021-12-03 13:15:55
367	Diourbel	SC SESEC 8	SESEC 0368	25(1,A4)	9	7.5	3.75		Diourbel	School-Sessene	Sessene	SCSES0368	14.6477	-16.256			1638524055104.jpg	https://kc.kobotoolbox.org/media/original?media_file=jgomis%2Fattachments%2F8439609f265a4012a93e47ac149f6df6%2Fe2b68d3b-ab5e-4ef5-80f1-7c7eea35e4c0%2F1638524055104.jpg	128099514	2021-12-03 17:40:58	504	2021-12-03	SCSES0368		9	Féminin	SESSENE	Oui	Négatif	Oui	CPS		Non		2021-12-03 17:40:58	2021-12-03 09:25:51	2021-12-03 13:15:55
368	Diourbel	SC SESEC 8	SESEC 0369	16(1,H2)	59	41.5	12.25		Diourbel	School-Sessene	Sessene	SCSES0369	14.6477	-16.256			1638524055104.jpg	https://kc.kobotoolbox.org/media/original?media_file=jgomis%2Fattachments%2F8439609f265a4012a93e47ac149f6df6%2Fe2b68d3b-ab5e-4ef5-80f1-7c7eea35e4c0%2F1638524055104.jpg	128099514	2021-12-03 17:40:58	504	2021-12-03	SCSES0369		9	Féminin	SESSENE	Oui	Négatif	Oui	CPS		Non		2021-12-03 17:40:58	2021-12-03 09:25:51	2021-12-03 13:15:55
369	Diourbel	SC SESEC 8	SESEC 0370	20(1,D3)	43	26.5	12.25		Diourbel	School-Sessene	Sessene	SCSES0370	14.6477	-16.256			1638524055104.jpg	https://kc.kobotoolbox.org/media/original?media_file=jgomis%2Fattachments%2F8439609f265a4012a93e47ac149f6df6%2Fe2b68d3b-ab5e-4ef5-80f1-7c7eea35e4c0%2F1638524055104.jpg	128099514	2021-12-03 17:40:58	504	2021-12-03	SCSES0370		8	Féminin	SESSENE	Oui	Négatif	Oui	CPS		Non		2021-12-03 17:40:58	2021-12-03 09:25:51	2021-12-03 13:15:55
370	Diourbel	SC SESEC 8	SESEC 0371	21(1,E3)	52	35.5	13.25		Diourbel	School-Sessene	Sessene	SCSES0371	14.6477	-16.256			1638524055104.jpg	https://kc.kobotoolbox.org/media/original?media_file=jgomis%2Fattachments%2F8439609f265a4012a93e47ac149f6df6%2Fe2b68d3b-ab5e-4ef5-80f1-7c7eea35e4c0%2F1638524055104.jpg	128099514	2021-12-03 17:40:58	504	2021-12-03	SCSES0371		9	Féminin	SESSENE	Oui	Négatif	Oui	CPS		Non		2021-12-03 17:40:58	2021-12-03 09:25:51	2021-12-03 13:15:55
371	Diourbel	SC SESEC 8	SESEC 0372	32(1,H4)	17	5.5	4.25		Diourbel	School-Sessene	Sessene	SCSES0372	14.6477	-16.256			1638524055104.jpg	https://kc.kobotoolbox.org/media/original?media_file=jgomis%2Fattachments%2F8439609f265a4012a93e47ac149f6df6%2Fe2b68d3b-ab5e-4ef5-80f1-7c7eea35e4c0%2F1638524055104.jpg	128099514	2021-12-03 17:40:58	504	2021-12-03	SCSES0372		8	Féminin	SESSENE	Oui	Négatif	Oui	CPS		Non		2021-12-03 17:40:58	2021-12-03 09:25:51	2021-12-03 13:15:55
372	Diourbel	SC SESEC 8	SESEC 0373	27(1,C4)	8	7.5	8.25		Diourbel	School-Sessene	Sessene	SCSES0373	14.6477	-16.256			1638524055104.jpg	https://kc.kobotoolbox.org/media/original?media_file=jgomis%2Fattachments%2F8439609f265a4012a93e47ac149f6df6%2Fe2b68d3b-ab5e-4ef5-80f1-7c7eea35e4c0%2F1638524055104.jpg	128099514	2021-12-03 17:40:58	504	2021-12-03	SCSES0373		9	Féminin	SESSENE	Oui	Négatif	Oui	CPS		Non		2021-12-03 17:40:58	2021-12-03 09:25:51	2021-12-03 13:15:55
373	Diourbel	SC SESEC 8	SESEC 0374	30(1,F4)	16	5.5	6.25		Diourbel	School-Sessene	Sessene	SCSES0374	14.6477	-16.256			1638524055104.jpg	https://kc.kobotoolbox.org/media/original?media_file=jgomis%2Fattachments%2F8439609f265a4012a93e47ac149f6df6%2Fe2b68d3b-ab5e-4ef5-80f1-7c7eea35e4c0%2F1638524055104.jpg	128099514	2021-12-03 17:40:58	504	2021-12-03	SCSES0374		9	Masculin	SESSENE	Oui	Négatif	Oui	CPS		Non		2021-12-03 17:40:58	2021-12-03 09:25:51	2021-12-03 13:15:55
374	Diourbel	SC SESEC 7	SESEC 0375	90(1,B12)	4.5	4	6		Diourbel	School-Sessene	Sessene	SCSES0375	14.6477	-16.256			1638524055104.jpg	https://kc.kobotoolbox.org/media/original?media_file=jgomis%2Fattachments%2F8439609f265a4012a93e47ac149f6df6%2Fe2b68d3b-ab5e-4ef5-80f1-7c7eea35e4c0%2F1638524055104.jpg	128099514	2021-12-03 17:40:58	504	2021-12-03	SCSES0375		9	Masculin	SESSENE	Oui	Négatif	Oui	CPS		Non		2021-12-03 17:40:58	2021-12-03 09:25:51	2021-12-03 13:15:55
375	Diourbel	SC SESEC 8	SESEC 0376	13(1,E2)	45	32.5	14.25		Diourbel	School-Sessene	Sessene	SCSES0376	14.6477	-16.256			1638524055104.jpg	https://kc.kobotoolbox.org/media/original?media_file=jgomis%2Fattachments%2F8439609f265a4012a93e47ac149f6df6%2Fe2b68d3b-ab5e-4ef5-80f1-7c7eea35e4c0%2F1638524055104.jpg	128099514	2021-12-03 17:40:58	504	2021-12-03	SCSES0376		9	Masculin	SESSENE	Oui	Négatif	Oui	CPS		Non		2021-12-03 17:40:58	2021-12-03 09:25:51	2021-12-03 13:15:55
376	Diourbel	SC SESEC 8	SESEC 0377	8(1,H1)	17	11.5	8.25		Diourbel	School-Sessene	Sessene	SCSES0377	14.6477	-16.256			1638524055104.jpg	https://kc.kobotoolbox.org/media/original?media_file=jgomis%2Fattachments%2F8439609f265a4012a93e47ac149f6df6%2Fe2b68d3b-ab5e-4ef5-80f1-7c7eea35e4c0%2F1638524055104.jpg	128099514	2021-12-03 17:40:58	504	2021-12-03	SCSES0377		10	Masculin	SESSENE	Oui	Négatif	Oui	CPS		Non		2021-12-03 17:40:58	2021-12-03 09:25:51	2021-12-03 13:15:55
377	Diourbel	SC SESEC 8	SESEC 0378	2(1,B1)	45	24	12.25		Diourbel	School-Sessene	Sessene	SCSES0378	14.6477	-16.256			1638524055104.jpg	https://kc.kobotoolbox.org/media/original?media_file=jgomis%2Fattachments%2F8439609f265a4012a93e47ac149f6df6%2Fe2b68d3b-ab5e-4ef5-80f1-7c7eea35e4c0%2F1638524055104.jpg	128099514	2021-12-03 17:40:58	504	2021-12-03	SCSES0378		12	Féminin	SESSENE	Oui	Négatif	Non			Non		2021-12-03 17:40:58	2021-12-03 09:25:51	2021-12-03 13:15:55
378	Diourbel	SC SESEC 8	SESEC 0379	15(1,G2)	67	40.5	20.25		Diourbel	School-Sessene	Sessene	SCSES0379	14.6477	-16.256			1638524055104.jpg	https://kc.kobotoolbox.org/media/original?media_file=jgomis%2Fattachments%2F8439609f265a4012a93e47ac149f6df6%2Fe2b68d3b-ab5e-4ef5-80f1-7c7eea35e4c0%2F1638524055104.jpg	128099514	2021-12-03 17:40:58	504	2021-12-03	SCSES0379		12	Féminin	SESSENE	Oui	Négatif	Non			Non		2021-12-03 17:40:58	2021-12-03 09:25:51	2021-12-03 13:15:55
379	Diourbel	SC SESEC 8	SESEC 0380	4(1,D1)	85	40.5	21.25		Diourbel	School-Sessene	Sessene	SCSES0380	14.6477	-16.256			1638524055104.jpg	https://kc.kobotoolbox.org/media/original?media_file=jgomis%2Fattachments%2F8439609f265a4012a93e47ac149f6df6%2Fe2b68d3b-ab5e-4ef5-80f1-7c7eea35e4c0%2F1638524055104.jpg	128099514	2021-12-03 17:40:58	504	2021-12-03	SCSES0380		15	Masculin	SESSENE	Oui	Négatif	Non			Non		2021-12-03 17:40:58	2021-12-03 09:25:51	2021-12-03 13:15:55
380	Diourbel	SC SESEC 8	SESEC 0381	3(1,C1)	69	22.5	14.25		Diourbel	School-Sessene	Sessene	SCSES0381	14.6477	-16.256			1638524055104.jpg	https://kc.kobotoolbox.org/media/original?media_file=jgomis%2Fattachments%2F8439609f265a4012a93e47ac149f6df6%2Fe2b68d3b-ab5e-4ef5-80f1-7c7eea35e4c0%2F1638524055104.jpg	128099514	2021-12-03 17:40:58	504	2021-12-03	SCSES0381		11	Féminin	SESSENE	Oui	Négatif	Non			Non		2021-12-03 17:40:58	2021-12-03 09:25:51	2021-12-03 13:15:55
381	Diourbel	SC SESEC 8	SESEC 0382	12(1,D2)	5	4.5	6.25		Diourbel	School-Sessene	Sessene	SCSES0382	14.6477	-16.256			1638524055104.jpg	https://kc.kobotoolbox.org/media/original?media_file=jgomis%2Fattachments%2F8439609f265a4012a93e47ac149f6df6%2Fe2b68d3b-ab5e-4ef5-80f1-7c7eea35e4c0%2F1638524055104.jpg	128099514	2021-12-03 17:40:58	504	2021-12-03	SCSES0382		13	Féminin	SESSENE	Oui	Négatif	Non			Non		2021-12-03 17:40:58	2021-12-03 09:25:51	2021-12-03 13:15:55
382	Diourbel	SC SESEC 7	SESEC 0383	88(1,H11)	68	36	20		Diourbel	School-Sessene	Sessene	SCSES0383	14.6477	-16.256			1638524055104.jpg	https://kc.kobotoolbox.org/media/original?media_file=jgomis%2Fattachments%2F8439609f265a4012a93e47ac149f6df6%2Fe2b68d3b-ab5e-4ef5-80f1-7c7eea35e4c0%2F1638524055104.jpg	128099514	2021-12-03 17:40:58	504	2021-12-03	SCSES0383		11	Féminin	SESSENE	Oui	Négatif	Non			Non		2021-12-03 17:40:58	2021-12-03 09:25:51	2021-12-03 13:15:55
383	Diourbel	SC SESEC 8	SESEC 0384	6(1,F1)	108	79.5	24.25		Diourbel	School-Sessene	Sessene	SCSES0384	14.6477	-16.256			1638524055104.jpg	https://kc.kobotoolbox.org/media/original?media_file=jgomis%2Fattachments%2F8439609f265a4012a93e47ac149f6df6%2Fe2b68d3b-ab5e-4ef5-80f1-7c7eea35e4c0%2F1638524055104.jpg	128099514	2021-12-03 17:40:58	504	2021-12-03	SCSES0384		12	Féminin	SESSENE	Oui	Négatif	Non			Non		2021-12-03 17:40:58	2021-12-03 09:25:51	2021-12-03 13:15:55
384	Diourbel		SESEC 0385						Diourbel	School-Sessene	Sessene	SCSES0385	14.6477	-16.256			1638524055104.jpg	https://kc.kobotoolbox.org/media/original?media_file=jgomis%2Fattachments%2F8439609f265a4012a93e47ac149f6df6%2Fe2b68d3b-ab5e-4ef5-80f1-7c7eea35e4c0%2F1638524055104.jpg	128099514	2021-12-03 17:40:58	504	2021-12-03	SCSES0385		14	Masculin	SESSENE	Oui	Négatif	Non			Non		2021-12-03 17:40:58	2021-12-03 09:25:51	2021-12-03 13:15:55
385	Diourbel	SC SESEC 8	SESEC 0386	14(1,F2)	32	16.5	7.25		Diourbel	School-Sessene	Sessene	SCSES0386	14.6477	-16.256			1638524055104.jpg	https://kc.kobotoolbox.org/media/original?media_file=jgomis%2Fattachments%2F8439609f265a4012a93e47ac149f6df6%2Fe2b68d3b-ab5e-4ef5-80f1-7c7eea35e4c0%2F1638524055104.jpg	128099514	2021-12-03 17:40:58	504	2021-12-03	SCSES0386		15	Féminin	SESSENE	Oui	Négatif	Non			Non		2021-12-03 17:40:58	2021-12-03 09:25:51	2021-12-03 13:15:55
386	Diourbel	SC SESEC 8	SESEC 0387	10(1,B2)	20	12.5	6.25		Diourbel	School-Sessene	Sessene	SCSES0387	14.6477	-16.256			1638524055104.jpg	https://kc.kobotoolbox.org/media/original?media_file=jgomis%2Fattachments%2F8439609f265a4012a93e47ac149f6df6%2Fe2b68d3b-ab5e-4ef5-80f1-7c7eea35e4c0%2F1638524055104.jpg	128099514	2021-12-03 17:40:58	504	2021-12-03	SCSES0387		12	Féminin	SESSENE	Oui	Négatif	Non			Non		2021-12-03 17:40:58	2021-12-03 09:25:51	2021-12-03 13:15:55
387	Diourbel	SC SESEC 8	SESEC 0388	7(1,G1)	110.5	85.5	30.25		Diourbel	School-Sessene	Sessene	SCSES0388	14.6477	-16.256			1638524055104.jpg	https://kc.kobotoolbox.org/media/original?media_file=jgomis%2Fattachments%2F8439609f265a4012a93e47ac149f6df6%2Fe2b68d3b-ab5e-4ef5-80f1-7c7eea35e4c0%2F1638524055104.jpg	128099514	2021-12-03 17:40:58	504	2021-12-03	SCSES0388		12	Féminin	SESSENE	Oui	Négatif	Non			Non		2021-12-03 17:40:58	2021-12-03 09:25:51	2021-12-03 13:15:55
388	Diourbel	SC SESEC 8	SESEC 0389	11(1,C2)	57	45.5	21.25		Diourbel	School-Sessene	Sessene	SCSES0389	14.6477	-16.256			1638524055104.jpg	https://kc.kobotoolbox.org/media/original?media_file=jgomis%2Fattachments%2F8439609f265a4012a93e47ac149f6df6%2Fe2b68d3b-ab5e-4ef5-80f1-7c7eea35e4c0%2F1638524055104.jpg	128099514	2021-12-03 17:40:58	504	2021-12-03	SCSES0389		13	Féminin	SESSENE	Oui	Négatif	Non			Non		2021-12-03 17:40:58	2021-12-03 09:25:51	2021-12-03 13:15:55
389	Diourbel	SC SESEC 9	SESEC 0390	48(1,H6)	1	1	-3.5		Diourbel	School-Sessene	Sessene	SCSES0390	14.6477	-16.256			1638524055104.jpg	https://kc.kobotoolbox.org/media/original?media_file=jgomis%2Fattachments%2F8439609f265a4012a93e47ac149f6df6%2Fe2b68d3b-ab5e-4ef5-80f1-7c7eea35e4c0%2F1638524055104.jpg	128099514	2021-12-03 17:40:58	504	2021-12-03	SCSES0390		12	Féminin	SESSENE	Oui	Négatif	Oui	CPS		Non		2021-12-03 17:40:58	2021-12-03 09:25:51	2021-12-03 13:15:55
390	Diourbel	SC SESEC 8	SESEC 0391	9(1,A2)	122	89.5	22.25		Diourbel	School-Sessene	Sessene	SCSES0391	14.6477	-16.256			1638524055104.jpg	https://kc.kobotoolbox.org/media/original?media_file=jgomis%2Fattachments%2F8439609f265a4012a93e47ac149f6df6%2Fe2b68d3b-ab5e-4ef5-80f1-7c7eea35e4c0%2F1638524055104.jpg	128099514	2021-12-03 17:40:58	504	2021-12-03	SCSES0391		16	Féminin	SESSENE	Oui	Négatif	Non			Non		2021-12-03 17:40:58	2021-12-03 09:25:51	2021-12-03 13:15:55
391	Diourbel	SC SESEC 7	SESEC 0392	89(1,A12)	12.5	10	10.5		Diourbel	School-Sessene	Sessene	SCSES0392	14.6477	-16.256			1638524055104.jpg	https://kc.kobotoolbox.org/media/original?media_file=jgomis%2Fattachments%2F8439609f265a4012a93e47ac149f6df6%2Fe2b68d3b-ab5e-4ef5-80f1-7c7eea35e4c0%2F1638524055104.jpg	128099514	2021-12-03 17:40:58	504	2021-12-03	SCSES0392		12	Masculin		Oui	Négatif	Non			Non		2021-12-03 17:40:58	2021-12-03 09:25:51	2021-12-03 13:15:55
392	Diourbel	SC SESEC 8	SESEC 0393	5(1,E1)	15	15.5	11.25		Diourbel	School-Sessene	Sessene	SCSES0393	14.6477	-16.256			1638524055104.jpg	https://kc.kobotoolbox.org/media/original?media_file=jgomis%2Fattachments%2F8439609f265a4012a93e47ac149f6df6%2Fe2b68d3b-ab5e-4ef5-80f1-7c7eea35e4c0%2F1638524055104.jpg	128099514	2021-12-03 17:40:58	504	2021-12-03	SCSES0393		13	Masculin	SESSENE	Oui	Négatif	Non			Non		2021-12-03 17:40:58	2021-12-03 09:25:51	2021-12-03 13:15:55
393	Diourbel	SC SESEC 10	SESEC 0394	71(1,G9)	14	11.5	15.5		Diourbel	School-Sessene	Sessene	SCSES0394	14.6477	-16.256	48.1045	4.202	1638779223075.jpg	https://kc.kobotoolbox.org/media/original?media_file=jgomis%2Fattachments%2F8439609f265a4012a93e47ac149f6df6%2F4f17f398-f8cf-4535-b5a4-5ee5439dad40%2F1638779223075.jpg	128446668	2021-12-06 12:03:34	578	2021-12-06	SCSES0394		14	Féminin	SESSENE	Oui	Négatif	Non			Non		2021-12-06 12:03:34	2021-12-06 08:21:17	2021-12-06 12:03:19
394	Diourbel	SC SESEC 10	SESEC 0395	69(1,E9)	39	19.5	20.5		Diourbel	School-Sessene	Sessene	SCSES0395	14.6477	-16.256	48.1045	4.202	1638779223075.jpg	https://kc.kobotoolbox.org/media/original?media_file=jgomis%2Fattachments%2F8439609f265a4012a93e47ac149f6df6%2F4f17f398-f8cf-4535-b5a4-5ee5439dad40%2F1638779223075.jpg	128446668	2021-12-06 12:03:34	578	2021-12-06	SCSES0395		14	Féminin	SESSENE	Oui	Négatif	Non			Non		2021-12-06 12:03:34	2021-12-06 08:21:17	2021-12-06 12:03:19
395	Diourbel	SC SESEC 10	SESEC 0396	78(1,F10)	59	67.5	30.5		Diourbel	School-Sessene	Sessene	SCSES0396	14.6477	-16.256	48.1045	4.202	1638779223075.jpg	https://kc.kobotoolbox.org/media/original?media_file=jgomis%2Fattachments%2F8439609f265a4012a93e47ac149f6df6%2F4f17f398-f8cf-4535-b5a4-5ee5439dad40%2F1638779223075.jpg	128446668	2021-12-06 12:03:34	578	2021-12-06	SCSES0396		14	Féminin		Oui	Négatif	Non					2021-12-06 12:03:34	2021-12-06 08:21:17	2021-12-06 12:03:19
396	Diourbel	SC SESEC 10	SESEC 0397	80(1,H10)	10	13.5	13		Diourbel	School-Sessene	Sessene	SCSES0397	14.6477	-16.256	48.1045	4.202	1638779223075.jpg	https://kc.kobotoolbox.org/media/original?media_file=jgomis%2Fattachments%2F8439609f265a4012a93e47ac149f6df6%2F4f17f398-f8cf-4535-b5a4-5ee5439dad40%2F1638779223075.jpg	128446668	2021-12-06 12:03:34	578	2021-12-06	SCSES0397		13	Féminin	SESSENE	Oui	Négatif	Non			Non		2021-12-06 12:03:34	2021-12-06 08:21:17	2021-12-06 12:03:19
397	Diourbel	SC SESEC 10	SESEC 0398	70(1,F9)	64	60.5	32.5		Diourbel	School-Sessene	Sessene	SCSES0398	14.6477	-16.256	48.1045	4.202	1638779223075.jpg	https://kc.kobotoolbox.org/media/original?media_file=jgomis%2Fattachments%2F8439609f265a4012a93e47ac149f6df6%2F4f17f398-f8cf-4535-b5a4-5ee5439dad40%2F1638779223075.jpg	128446668	2021-12-06 12:03:34	578	2021-12-06	SCSES0398		11	Féminin	SESSENE	Oui	Négatif	Non			Non		2021-12-06 12:03:34	2021-12-06 08:21:17	2021-12-06 12:03:19
398	Diourbel	SC SESEC 10	SESEC 0399	72(1,H9)	83	81.5	19.5		Diourbel	School-Sessene	Sessene	SCSES0399	14.6477	-16.256	48.1045	4.202	1638779223075.jpg	https://kc.kobotoolbox.org/media/original?media_file=jgomis%2Fattachments%2F8439609f265a4012a93e47ac149f6df6%2F4f17f398-f8cf-4535-b5a4-5ee5439dad40%2F1638779223075.jpg	128446668	2021-12-06 12:03:34	578	2021-12-06	SCSES0399		13	Féminin	SESSENE	Oui	Négatif	Non			Non		2021-12-06 12:03:34	2021-12-06 08:21:17	2021-12-06 12:03:19
399	Diourbel	SC SESEC 10	SESEC 0400	67(1,C9)	79	37.5	21.5		Diourbel	School-Sessene	Sessene	SCSES0400	14.6477	-16.256	48.1045	4.202	1638779223075.jpg	https://kc.kobotoolbox.org/media/original?media_file=jgomis%2Fattachments%2F8439609f265a4012a93e47ac149f6df6%2F4f17f398-f8cf-4535-b5a4-5ee5439dad40%2F1638779223075.jpg	128446668	2021-12-06 12:03:34	578	2021-12-06	SCSES0400		13	Féminin	SESSENE	Oui	Négatif	Non			Non		2021-12-06 12:03:34	2021-12-06 08:21:17	2021-12-06 12:03:19
400	Diourbel		SESEC 0401						Diourbel	School-Sessene	Sessene	SCSES0401	14.6477	-16.256	48.1045	4.202	1638779223075.jpg	https://kc.kobotoolbox.org/media/original?media_file=jgomis%2Fattachments%2F8439609f265a4012a93e47ac149f6df6%2F4f17f398-f8cf-4535-b5a4-5ee5439dad40%2F1638779223075.jpg	128446668	2021-12-06 12:03:34	578	2021-12-06	SCSES0401		12	Féminin	SESSENE	Oui	Négatif	Non			Non		2021-12-06 12:03:34	2021-12-06 08:21:17	2021-12-06 12:03:19
401	Diourbel	SC SESEC 10	SESEC 0402	66(1,B9)	19	24.5	11.5		Diourbel	School-Sessene	Sessene	SCSES0402	14.6477	-16.256	48.1045	4.202	1638779223075.jpg	https://kc.kobotoolbox.org/media/original?media_file=jgomis%2Fattachments%2F8439609f265a4012a93e47ac149f6df6%2F4f17f398-f8cf-4535-b5a4-5ee5439dad40%2F1638779223075.jpg	128446668	2021-12-06 12:03:34	578	2021-12-06	SCSES0402		11	Féminin	SESSENE	Oui	Négatif	Non			Non		2021-12-06 12:03:34	2021-12-06 08:21:17	2021-12-06 12:03:19
402	Diourbel	SC SESEC 10	SESEC 0403	65(1,A9)	28	25.5	15.5		Diourbel	School-Sessene	Sessene	SCSES0403	14.6477	-16.256	48.1045	4.202	1638779223075.jpg	https://kc.kobotoolbox.org/media/original?media_file=jgomis%2Fattachments%2F8439609f265a4012a93e47ac149f6df6%2F4f17f398-f8cf-4535-b5a4-5ee5439dad40%2F1638779223075.jpg	128446668	2021-12-06 12:03:34	578	2021-12-06	SCSES0403		11	Féminin	SESSENE	Oui	Négatif	Non			Non		2021-12-06 12:03:34	2021-12-06 08:21:17	2021-12-06 12:03:19
403	Diourbel	SC SESEC 8	SESEC 0404	63(1,G8)	37	20.5	11.25		Diourbel	School-Sessene	Sessene	SCSES0404	14.6477	-16.256	48.1045	4.202	1638779223075.jpg	https://kc.kobotoolbox.org/media/original?media_file=jgomis%2Fattachments%2F8439609f265a4012a93e47ac149f6df6%2F4f17f398-f8cf-4535-b5a4-5ee5439dad40%2F1638779223075.jpg	128446668	2021-12-06 12:03:34	578	2021-12-06	SCSES0404		12	Féminin	SESSENE	Oui	Négatif	Non			Non		2021-12-06 12:03:34	2021-12-06 08:21:17	2021-12-06 12:03:19
404	Diourbel	SC SESEC 10	SESEC 0405	74(1,B10)	19	15.5	14.5		Diourbel	School-Sessene	Sessene	SCSES0405	14.6477	-16.256	48.1045	4.202	1638779223075.jpg	https://kc.kobotoolbox.org/media/original?media_file=jgomis%2Fattachments%2F8439609f265a4012a93e47ac149f6df6%2F4f17f398-f8cf-4535-b5a4-5ee5439dad40%2F1638779223075.jpg	128446668	2021-12-06 12:03:34	578	2021-12-06	SCSES0405		11	Féminin	SESSENE	Oui	Négatif	Non			Non		2021-12-06 12:03:34	2021-12-06 08:21:17	2021-12-06 12:03:19
405	Diourbel	SC SESEC 10	SESEC 0406	64(1,H8)	66	71.5	23.5		Diourbel	School-Sessene	Sessene	SCSES0406	14.6477	-16.256	48.1045	4.202	1638779223075.jpg	https://kc.kobotoolbox.org/media/original?media_file=jgomis%2Fattachments%2F8439609f265a4012a93e47ac149f6df6%2F4f17f398-f8cf-4535-b5a4-5ee5439dad40%2F1638779223075.jpg	128446668	2021-12-06 12:03:34	578	2021-12-06	SCSES0406		12	Féminin	SESSENE	Oui	Négatif	Non			Non		2021-12-06 12:03:34	2021-12-06 08:21:17	2021-12-06 12:03:19
406	Diourbel	SC SESEC 10	SESEC 0407	68(1,D9)	16	16.5	12.5		Diourbel	School-Sessene	Sessene	SCSES0407	14.6477	-16.256	48.1045	4.202	1638779223075.jpg	https://kc.kobotoolbox.org/media/original?media_file=jgomis%2Fattachments%2F8439609f265a4012a93e47ac149f6df6%2F4f17f398-f8cf-4535-b5a4-5ee5439dad40%2F1638779223075.jpg	128446668	2021-12-06 12:03:34	578	2021-12-06	SCSES0407		10	Féminin	SESSENE	Oui	Négatif	Non			Non		2021-12-06 12:03:34	2021-12-06 08:21:17	2021-12-06 12:03:19
407	Diourbel	SC SESEC 10	SESEC 0408	73(1,A10)	96	54.5	27		Diourbel	School-Sessene	Sessene	SCSES0408	14.6477	-16.256	48.1045	4.202	1638779223075.jpg	https://kc.kobotoolbox.org/media/original?media_file=jgomis%2Fattachments%2F8439609f265a4012a93e47ac149f6df6%2F4f17f398-f8cf-4535-b5a4-5ee5439dad40%2F1638779223075.jpg	128446668	2021-12-06 12:03:34	578	2021-12-06	SCSES0408		11	Féminin	SESSENE	Oui	Négatif	Non			Non		2021-12-06 12:03:34	2021-12-06 08:21:17	2021-12-06 12:03:19
408	Diourbel	SC SESEC 10	SESEC 0409	75(1,C10)	42	36.5	15.5		Diourbel	School-Sessene	Sessene	SCSES0409	14.6477	-16.256	48.1045	4.202	1638779223075.jpg	https://kc.kobotoolbox.org/media/original?media_file=jgomis%2Fattachments%2F8439609f265a4012a93e47ac149f6df6%2F4f17f398-f8cf-4535-b5a4-5ee5439dad40%2F1638779223075.jpg	128446668	2021-12-06 12:03:34	578	2021-12-06	SCSES0409		13	Féminin	SESSENE	Oui	Négatif	Non			Non		2021-12-06 12:03:34	2021-12-06 08:21:17	2021-12-06 12:03:19
409	Diourbel	SC SESEC 10	SESEC 0410	79(1,G10)	25	22.5	18.5		Diourbel	School-Sessene	Sessene	SCSES0410	14.6477	-16.256	48.1045	4.202	1638779223075.jpg	https://kc.kobotoolbox.org/media/original?media_file=jgomis%2Fattachments%2F8439609f265a4012a93e47ac149f6df6%2F4f17f398-f8cf-4535-b5a4-5ee5439dad40%2F1638779223075.jpg	128446668	2021-12-06 12:03:34	578	2021-12-06	SCSES0410		13	Féminin		Oui	Négatif	Non			Non		2021-12-06 12:03:34	2021-12-06 08:21:17	2021-12-06 12:03:19
410	Diourbel	SC SESEC 10	SESEC 0411	76(1,D10)	27	20.5	23.5		Diourbel	School-Sessene	Sessene	SCSES0411	14.6477	-16.256	48.1045	4.202	1638779223075.jpg	https://kc.kobotoolbox.org/media/original?media_file=jgomis%2Fattachments%2F8439609f265a4012a93e47ac149f6df6%2F4f17f398-f8cf-4535-b5a4-5ee5439dad40%2F1638779223075.jpg	128446668	2021-12-06 12:03:34	578	2021-12-06	SCSES0411		13	Féminin	SESSENE	Oui	Négatif	Non			Non		2021-12-06 12:03:34	2021-12-06 08:21:17	2021-12-06 12:03:19
411	Diourbel	SC SESEC 10	SESEC 0412	77(1,E10)	97	31.5	20.5		Diourbel	School-Sessene	Sessene	SCSES0412	14.6477	-16.256	48.1045	4.202	1638779223075.jpg	https://kc.kobotoolbox.org/media/original?media_file=jgomis%2Fattachments%2F8439609f265a4012a93e47ac149f6df6%2F4f17f398-f8cf-4535-b5a4-5ee5439dad40%2F1638779223075.jpg	128446668	2021-12-06 12:03:34	578	2021-12-06	SCSES0412		16	Masculin	SESSENE	Oui	Négatif	Non			Non		2021-12-06 12:03:34	2021-12-06 08:21:17	2021-12-06 12:03:19
412	Diourbel	SC SESEC 9	SESEC 0413	27(1,C4)	15	6	-0.5		Diourbel	School-Sessene	Sessene	SCSES0413	14.6477	-16.256	48.1045	4.202	1638779223075.jpg	https://kc.kobotoolbox.org/media/original?media_file=jgomis%2Fattachments%2F8439609f265a4012a93e47ac149f6df6%2F4f17f398-f8cf-4535-b5a4-5ee5439dad40%2F1638779223075.jpg	128446668	2021-12-06 12:03:34	578	2021-12-06	SCSES0413		11	Masculin	SESSENE	Oui	Négatif	Non			Non		2021-12-06 12:03:34	2021-12-06 08:21:17	2021-12-06 12:03:19
413	Diourbel	SC SESEC 6	SESEC 0414	20(1,D3)	15	22.5	22.5		Diourbel	School-Sessene	Sessene	SCSES0414	14.6477	-16.256	48.1045	4.202	1638779223075.jpg	https://kc.kobotoolbox.org/media/original?media_file=jgomis%2Fattachments%2F8439609f265a4012a93e47ac149f6df6%2F4f17f398-f8cf-4535-b5a4-5ee5439dad40%2F1638779223075.jpg	128446668	2021-12-06 12:03:34	578	2021-12-06	SCSES0414		14	Masculin	SESSENE	Oui	Négatif	Non			Non		2021-12-06 12:03:34	2021-12-06 08:21:17	2021-12-06 12:03:19
414	Diourbel	SC SESEC 6	SESEC 0415	18(1,B3)	16	13.5	22.5		Diourbel	School-Sessene	Sessene	SCSES0415	14.6477	-16.256	48.1045	4.202	1638779223075.jpg	https://kc.kobotoolbox.org/media/original?media_file=jgomis%2Fattachments%2F8439609f265a4012a93e47ac149f6df6%2F4f17f398-f8cf-4535-b5a4-5ee5439dad40%2F1638779223075.jpg	128446668	2021-12-06 12:03:34	578	2021-12-06	SCSES0415		12	Masculin	SESSENE	Oui	Négatif	Non			Non		2021-12-06 12:03:34	2021-12-06 08:21:17	2021-12-06 12:03:19
415	Diourbel	SC SESEC 6	SESEC 0416	26(1,B4)	130	22.5	41.5		Diourbel	School-Sessene	Sessene	SCSES0416	14.6477	-16.256	48.1045	4.202	1638779223075.jpg	https://kc.kobotoolbox.org/media/original?media_file=jgomis%2Fattachments%2F8439609f265a4012a93e47ac149f6df6%2F4f17f398-f8cf-4535-b5a4-5ee5439dad40%2F1638779223075.jpg	128446668	2021-12-06 12:03:34	578	2021-12-06	SCSES0416		12	Masculin	SESSENE	Oui	Négatif	Non			Non		2021-12-06 12:03:34	2021-12-06 08:21:17	2021-12-06 12:03:19
416	Diourbel	SC SESEC 6	SESEC 0417	16(1,H2)	14	13.5	25.5		Diourbel	School-Sessene	Sessene	SCSES0417	14.6477	-16.256	48.1045	4.202	1638779223075.jpg	https://kc.kobotoolbox.org/media/original?media_file=jgomis%2Fattachments%2F8439609f265a4012a93e47ac149f6df6%2F4f17f398-f8cf-4535-b5a4-5ee5439dad40%2F1638779223075.jpg	128446668	2021-12-06 12:03:34	578	2021-12-06	SCSES0417		13	Masculin	SESSENE	Oui	Négatif	Non			Non		2021-12-06 12:03:34	2021-12-06 08:21:17	2021-12-06 12:03:19
417	Diourbel	SC SESEC 6	SESEC 0418	33(1,A5)	16	18.5	21.5		Diourbel	School-Sessene	Sessene	SCSES0418	14.6477	-16.256	48.1045	4.202	1638779223075.jpg	https://kc.kobotoolbox.org/media/original?media_file=jgomis%2Fattachments%2F8439609f265a4012a93e47ac149f6df6%2F4f17f398-f8cf-4535-b5a4-5ee5439dad40%2F1638779223075.jpg	128446668	2021-12-06 12:03:34	578	2021-12-06	SCSES0418		12	Masculin	SESSENE	Oui	Négatif	Non			Non		2021-12-06 12:03:34	2021-12-06 08:21:17	2021-12-06 12:03:19
418	Diourbel	SC SESEC 6	SESEC 0419	17(1,A3)	26	8.5	30.5		Diourbel	School-Sessene	Sessene	SCSES0419	14.6477	-16.256	48.1045	4.202	1638779223075.jpg	https://kc.kobotoolbox.org/media/original?media_file=jgomis%2Fattachments%2F8439609f265a4012a93e47ac149f6df6%2F4f17f398-f8cf-4535-b5a4-5ee5439dad40%2F1638779223075.jpg	128446668	2021-12-06 12:03:34	578	2021-12-06	SCSES0419		13	Masculin	SESSENE	Oui	Négatif	Non			Non		2021-12-06 12:03:34	2021-12-06 08:21:17	2021-12-06 12:03:19
419	Diourbel	SC SESEC 6	SESEC 0420	30(1,F4)	44	18.5	18.5		Diourbel	School-Sessene	Sessene	SCSES0420	14.6477	-16.256	48.1045	4.202	1638779223075.jpg	https://kc.kobotoolbox.org/media/original?media_file=jgomis%2Fattachments%2F8439609f265a4012a93e47ac149f6df6%2F4f17f398-f8cf-4535-b5a4-5ee5439dad40%2F1638779223075.jpg	128446668	2021-12-06 12:03:34	578	2021-12-06	SCSES0420		9	Masculin	SESSENE	Oui	Négatif	Oui	CPS		Non		2021-12-06 12:03:34	2021-12-06 08:21:17	2021-12-06 12:03:19
420	Diourbel	SC SESEC 6	SESEC 0421	19(1,C3)	3	5.5	17.5		Diourbel	School-Sessene	Sessene	SCSES0421	14.6477	-16.256	48.1045	4.202	1638779223075.jpg	https://kc.kobotoolbox.org/media/original?media_file=jgomis%2Fattachments%2F8439609f265a4012a93e47ac149f6df6%2F4f17f398-f8cf-4535-b5a4-5ee5439dad40%2F1638779223075.jpg	128446668	2021-12-06 12:03:34	578	2021-12-06	SCSES0421		15	Masculin	SESSENE	Oui	Négatif	Non			Non		2021-12-06 12:03:34	2021-12-06 08:21:17	2021-12-06 12:03:19
421	Diourbel	SC SESEC 6	SESEC 0422	29(1,E4)	15	13.5	18.5		Diourbel	School-Sessene	Sessene	SCSES0422	14.6477	-16.256	48.1045	4.202	1638779223075.jpg	https://kc.kobotoolbox.org/media/original?media_file=jgomis%2Fattachments%2F8439609f265a4012a93e47ac149f6df6%2F4f17f398-f8cf-4535-b5a4-5ee5439dad40%2F1638779223075.jpg	128446668	2021-12-06 12:03:34	578	2021-12-06	SCSES0422		12	Féminin	SESSENE	Oui	Négatif	Non			Non		2021-12-06 12:03:34	2021-12-06 08:21:17	2021-12-06 12:03:19
422	Diourbel	SC SESEC 8	SESEC 0423	79(1,G10)	19	14.5	6.25		Diourbel	School-Sessene	Sessene	SCSES0423	14.6477	-16.256	48.1045	4.202	1638779223075.jpg	https://kc.kobotoolbox.org/media/original?media_file=jgomis%2Fattachments%2F8439609f265a4012a93e47ac149f6df6%2F4f17f398-f8cf-4535-b5a4-5ee5439dad40%2F1638779223075.jpg	128446668	2021-12-06 12:03:34	578	2021-12-06	SCSES0423		13	Féminin		Oui	Négatif	Non			Non		2021-12-06 12:03:34	2021-12-06 08:21:17	2021-12-06 12:03:19
423	Diourbel	SC SESEC 6	SESEC 0424	22(1,F3)	18	15.5	61.5		Diourbel	School-Sessene	Sessene	SCSES0424	14.6477	-16.256	48.1045	4.202	1638779223075.jpg	https://kc.kobotoolbox.org/media/original?media_file=jgomis%2Fattachments%2F8439609f265a4012a93e47ac149f6df6%2F4f17f398-f8cf-4535-b5a4-5ee5439dad40%2F1638779223075.jpg	128446668	2021-12-06 12:03:34	578	2021-12-06	SCSES0424		11	Féminin	SESSENE	Oui	Négatif	Non			Non		2021-12-06 12:03:34	2021-12-06 08:21:17	2021-12-06 12:03:19
424	Diourbel	SC SESEC 8	SESEC 0425	77(1,E10)	19	10.5	8.25		Diourbel	School-Sessene	Sessene	SCSES0425	14.6477	-16.256	48.1045	4.202	1638779223075.jpg	https://kc.kobotoolbox.org/media/original?media_file=jgomis%2Fattachments%2F8439609f265a4012a93e47ac149f6df6%2F4f17f398-f8cf-4535-b5a4-5ee5439dad40%2F1638779223075.jpg	128446668	2021-12-06 12:03:34	578	2021-12-06	SCSES0425		14	Masculin	SESSENE	Oui	Négatif	Non			Non		2021-12-06 12:03:34	2021-12-06 08:21:17	2021-12-06 12:03:19
425	Diourbel	SC SESEC 6	SESEC 0426	25(1,A4)	16	13.5	19.5		Diourbel	School-Sessene	Sessene	SCSES0426	14.6477	-16.256	48.1045	4.202	1638779223075.jpg	https://kc.kobotoolbox.org/media/original?media_file=jgomis%2Fattachments%2F8439609f265a4012a93e47ac149f6df6%2F4f17f398-f8cf-4535-b5a4-5ee5439dad40%2F1638779223075.jpg	128446668	2021-12-06 12:03:34	578	2021-12-06	SCSES0426		15	Masculin		Oui	Négatif	Non			Non		2021-12-06 12:03:34	2021-12-06 08:21:17	2021-12-06 12:03:19
426	Diourbel	SC SESEC 6	SESEC 0427	27(1,C4)	60.5	49.5	38.5		Diourbel	School-Sessene	Sessene	SCSES0427	14.6477	-16.256	48.1045	4.202	1638779223075.jpg	https://kc.kobotoolbox.org/media/original?media_file=jgomis%2Fattachments%2F8439609f265a4012a93e47ac149f6df6%2F4f17f398-f8cf-4535-b5a4-5ee5439dad40%2F1638779223075.jpg	128446668	2021-12-06 12:03:34	578	2021-12-06	SCSES0427		14	Masculin	SESSENE	Oui	Négatif	Non			Non		2021-12-06 12:03:34	2021-12-06 08:21:17	2021-12-06 12:03:19
427	Diourbel	SC SESEC 6	SESEC 0428	24(1,H3)	6	4.5	14.5		Diourbel	School-Sessene	Sessene	SCSES0428	14.6477	-16.256	48.1045	4.202	1638779223075.jpg	https://kc.kobotoolbox.org/media/original?media_file=jgomis%2Fattachments%2F8439609f265a4012a93e47ac149f6df6%2F4f17f398-f8cf-4535-b5a4-5ee5439dad40%2F1638779223075.jpg	128446668	2021-12-06 12:03:34	578	2021-12-06	SCSES0428		13	Masculin	SESSENE	Oui	Négatif	Non			Non		2021-12-06 12:03:34	2021-12-06 08:21:17	2021-12-06 12:03:19
428	Diourbel	SC SESEC 6	SESEC 0429	21(1,E3)	29	13.5	20.5		Diourbel	School-Sessene	Sessene	SCSES0429	14.6477	-16.256	48.1045	4.202	1638779223075.jpg	https://kc.kobotoolbox.org/media/original?media_file=jgomis%2Fattachments%2F8439609f265a4012a93e47ac149f6df6%2F4f17f398-f8cf-4535-b5a4-5ee5439dad40%2F1638779223075.jpg	128446668	2021-12-06 12:03:34	578	2021-12-06	SCSES0429		11	Masculin	SESSENE	Oui	Négatif	Non			Non		2021-12-06 12:03:34	2021-12-06 08:21:17	2021-12-06 12:03:19
429	Diourbel	SC SESEC 6	SESEC 0430	23(1,G3)	21	46.5	27.5		Diourbel	School-Sessene	Sessene	SCSES0430	14.6477	-16.256	48.1045	4.202	1638779223075.jpg	https://kc.kobotoolbox.org/media/original?media_file=jgomis%2Fattachments%2F8439609f265a4012a93e47ac149f6df6%2F4f17f398-f8cf-4535-b5a4-5ee5439dad40%2F1638779223075.jpg	128446668	2021-12-06 12:03:34	578	2021-12-06	SCSES0430		11	Masculin	SESSENE	Oui	Négatif	Non			Non		2021-12-06 12:03:34	2021-12-06 08:21:17	2021-12-06 12:03:19
430	Diourbel	SC SESEC 6	SESEC 0431	32(1,H4)	19	14.5	20.5		Diourbel	School-Sessene	Sessene	SCSES0431	14.6477	-16.256	48.1045	4.202	1638779223075.jpg	https://kc.kobotoolbox.org/media/original?media_file=jgomis%2Fattachments%2F8439609f265a4012a93e47ac149f6df6%2F4f17f398-f8cf-4535-b5a4-5ee5439dad40%2F1638779223075.jpg	128446668	2021-12-06 12:03:34	578	2021-12-06	SCSES0431		12	Masculin	SESSENE	Oui	Négatif	Non			Non		2021-12-06 12:03:34	2021-12-06 08:21:17	2021-12-06 12:03:19
431	Diourbel	SC SESEC 6	SESEC 0432	31(1,G4)	6	9.5	14.5		Diourbel	School-Sessene	Sessene	SCSES0432	14.6477	-16.256	48.1045	4.202	1638779223075.jpg	https://kc.kobotoolbox.org/media/original?media_file=jgomis%2Fattachments%2F8439609f265a4012a93e47ac149f6df6%2F4f17f398-f8cf-4535-b5a4-5ee5439dad40%2F1638779223075.jpg	128446668	2021-12-06 12:03:34	578	2021-12-06	SCSES0432		13	Féminin	SESSENE	Oui	Négatif	Non			Non		2021-12-06 12:03:34	2021-12-06 08:21:17	2021-12-06 12:03:19
432	Diourbel	SC SESEC 6	SESEC 0433	28(1,D4)	32	14.5	21.5		Diourbel	School-Sessene	Sessene	SCSES0433	14.6477	-16.256	48.1045	4.202	1638779223075.jpg	https://kc.kobotoolbox.org/media/original?media_file=jgomis%2Fattachments%2F8439609f265a4012a93e47ac149f6df6%2F4f17f398-f8cf-4535-b5a4-5ee5439dad40%2F1638779223075.jpg	128446668	2021-12-06 12:03:34	578	2021-12-06	SCSES0433		13	Masculin	SESSENE	Oui	Négatif	Non			Non		2021-12-06 12:03:34	2021-12-06 08:21:17	2021-12-06 12:03:19
433	Diourbel	SC SESEC11/SESDA1	SESEC 0434	44(1,D6)	117.5	51	47.5		Diourbel	School-Sessene	Sessene	SCSES0434	14.6477	-16.256	48.1045	4.202	1638779223075.jpg	https://kc.kobotoolbox.org/media/original?media_file=jgomis%2Fattachments%2F8439609f265a4012a93e47ac149f6df6%2F4f17f398-f8cf-4535-b5a4-5ee5439dad40%2F1638779223075.jpg	128446668	2021-12-06 12:03:34	578	2021-12-06	SCSES0434		15	Masculin	SESSENE	Oui	Négatif	Non			Non		2021-12-06 12:03:34	2021-12-06 08:21:17	2021-12-06 12:03:19
434	Diourbel	SC SESEC11/SESDA1	SESEC 0435	50(1,B7)	37.5	21	10		Diourbel	School-Sessene	Sessene	SCSES0435	14.6477	-16.256	48.1045	4.202	1638779223075.jpg	https://kc.kobotoolbox.org/media/original?media_file=jgomis%2Fattachments%2F8439609f265a4012a93e47ac149f6df6%2F4f17f398-f8cf-4535-b5a4-5ee5439dad40%2F1638779223075.jpg	128446668	2021-12-06 12:03:34	578	2021-12-06	SCSES0435		11	Masculin	SESSENE	Oui	Négatif	Non			Non		2021-12-06 12:03:34	2021-12-06 08:21:17	2021-12-06 12:03:19
435	Diourbel	SC SESEC11/SESDA1	SESEC 0436	51(1,C7)	24.5	13	14		Diourbel	School-Sessene	Sessene	SCSES0436	14.6477	-16.256	48.1045	4.202	1638779223075.jpg	https://kc.kobotoolbox.org/media/original?media_file=jgomis%2Fattachments%2F8439609f265a4012a93e47ac149f6df6%2F4f17f398-f8cf-4535-b5a4-5ee5439dad40%2F1638779223075.jpg	128446668	2021-12-06 12:03:34	578	2021-12-06	SCSES0436		13	Masculin	SESSENE	Oui	Négatif	Non			Non		2021-12-06 12:03:34	2021-12-06 08:21:17	2021-12-06 12:03:19
436	Diourbel	SC SESEC11/SESDA1	SESEC 0437	52(1,D7)	14.5	11	3		Diourbel	School-Sessene	Sessene	SCSES0437	14.6477	-16.256	48.1045	4.202	1638779223075.jpg	https://kc.kobotoolbox.org/media/original?media_file=jgomis%2Fattachments%2F8439609f265a4012a93e47ac149f6df6%2F4f17f398-f8cf-4535-b5a4-5ee5439dad40%2F1638779223075.jpg	128446668	2021-12-06 12:03:34	578	2021-12-06	SCSES0437		14	Masculin	SESSENE	Oui	Négatif	Non			Non		2021-12-06 12:03:34	2021-12-06 08:21:17	2021-12-06 12:03:19
437	Diourbel	SC SESEC11/SESDA1	SESEC 0438	43(1,C6)	14.5	24	13		Diourbel	School-Sessene	Sessene	SCSES0438	14.6477	-16.256	48.1045	4.202	1638779223075.jpg	https://kc.kobotoolbox.org/media/original?media_file=jgomis%2Fattachments%2F8439609f265a4012a93e47ac149f6df6%2F4f17f398-f8cf-4535-b5a4-5ee5439dad40%2F1638779223075.jpg	128446668	2021-12-06 12:03:34	578	2021-12-06	SCSES0438		15	Masculin	SESSENE	Oui	Négatif	Non			Non		2021-12-06 12:03:34	2021-12-06 08:21:17	2021-12-06 12:03:19
438	Diourbel	SC SESEC11/SESDA1	SESEC 0439	49(1,A7)	8.5	9	10		Diourbel	School-Sessene	Sessene	SCSES0439	14.6477	-16.256	48.1045	4.202	1638779223075.jpg	https://kc.kobotoolbox.org/media/original?media_file=jgomis%2Fattachments%2F8439609f265a4012a93e47ac149f6df6%2F4f17f398-f8cf-4535-b5a4-5ee5439dad40%2F1638779223075.jpg	128446668	2021-12-06 12:03:34	578	2021-12-06	SCSES0439		11	Masculin	SESSENE	Oui	Négatif	Non			Ne Sait Pas		2021-12-06 12:03:34	2021-12-06 08:21:17	2021-12-06 12:03:19
439	Diourbel	SC SESEC11/SESDA1	SESEC 0440	36(1,D5)	56.5	42	17		Diourbel	School-Sessene	Sessene	SCSES0440
440	Diourbel	SC SESEC11/SESDA1	SESEC 0441	45(1,E6)	8.5	11.5	5		Diourbel	School-Sessene	Sessene	SCSES0441	14.6477	-16.256	48.1045	4.202	1638779223075.jpg	https://kc.kobotoolbox.org/media/original?media_file=jgomis%2Fattachments%2F8439609f265a4012a93e47ac149f6df6%2F4f17f398-f8cf-4535-b5a4-5ee5439dad40%2F1638779223075.jpg	128446668	2021-12-06 12:03:34	578	2021-12-06	SCSES0441		12	Masculin	SESSENE	Oui	Négatif	Non			Non		2021-12-06 12:03:34	2021-12-06 08:21:17	2021-12-06 12:03:19
441	Diourbel	SC SESEC11/SESDA1	SESEC 0442	48(1,H6)	17	16	4.5		Diourbel	School-Sessene	Sessene	SCSES0442	14.6477	-16.256	48.1045	4.202	1638779223075.jpg	https://kc.kobotoolbox.org/media/original?media_file=jgomis%2Fattachments%2F8439609f265a4012a93e47ac149f6df6%2F4f17f398-f8cf-4535-b5a4-5ee5439dad40%2F1638779223075.jpg	128446668	2021-12-06 12:03:34	578	2021-12-06	SCSES0442		11	Féminin	SESSENE	Oui	Négatif	Non			Non		2021-12-06 12:03:34	2021-12-06 08:21:17	2021-12-06 12:03:19
442	Diourbel	SC SESEC11/SESDA1	SESEC 0443	53(1,E7)	19.5	13	8		Diourbel	School-Sessene	Sessene	SCSES0443	14.6477	-16.256	48.1045	4.202	1638779223075.jpg	https://kc.kobotoolbox.org/media/original?media_file=jgomis%2Fattachments%2F8439609f265a4012a93e47ac149f6df6%2F4f17f398-f8cf-4535-b5a4-5ee5439dad40%2F1638779223075.jpg	128446668	2021-12-06 12:03:34	578	2021-12-06	SCSES0443		10	Féminin	SESSENE	Oui	Négatif	Oui	CPS		Non		2021-12-06 12:03:34	2021-12-06 08:21:17	2021-12-06 12:03:19
443	Diourbel	SC SESEC11/SESDA1	SESEC 0444	38(1,F5)	106.5	62	6		Diourbel	School-Sessene	Sessene	SCSES0444	14.6477	-16.256	48.1045	4.202	1638779223075.jpg	https://kc.kobotoolbox.org/media/original?media_file=jgomis%2Fattachments%2F8439609f265a4012a93e47ac149f6df6%2F4f17f398-f8cf-4535-b5a4-5ee5439dad40%2F1638779223075.jpg	128446668	2021-12-06 12:03:34	578	2021-12-06	SCSES0444		11	Masculin	SESSENE	Oui	Négatif	Non			Non		2021-12-06 12:03:34	2021-12-06 08:21:17	2021-12-06 12:03:19
444	Diourbel	SC SESEC11/SESDA1	SESEC 0445	37(1,E5)	21.5	16	6		Diourbel	School-Sessene	Sessene	SCSES0445	14.6477	-16.256	48.1045	4.202	1638779223075.jpg	https://kc.kobotoolbox.org/media/original?media_file=jgomis%2Fattachments%2F8439609f265a4012a93e47ac149f6df6%2F4f17f398-f8cf-4535-b5a4-5ee5439dad40%2F1638779223075.jpg	128446668	2021-12-06 12:03:34	578	2021-12-06	SCSES0445		11	Masculin	SESSENE	Oui	Négatif	Non			Non		2021-12-06 12:03:34	2021-12-06 08:21:17	2021-12-06 12:03:19
445	Diourbel	SC SESEC11/SESDA1	SESEC 0446	46(1,F6)	6.5	7	4		Diourbel	School-Sessene	Sessene	SCSES0446	14.6477	-16.256	48.1045	4.202	1638779223075.jpg	https://kc.kobotoolbox.org/media/original?media_file=jgomis%2Fattachments%2F8439609f265a4012a93e47ac149f6df6%2F4f17f398-f8cf-4535-b5a4-5ee5439dad40%2F1638779223075.jpg	128446668	2021-12-06 12:03:34	578	2021-12-06	SCSES0446		12	Masculin	SESSENE	Oui	Négatif	Non			Non		2021-12-06 12:03:34	2021-12-06 08:21:17	2021-12-06 12:03:19
446	Diourbel	SC SESEC11/SESDA1	SESEC 0447	40(1,H5)	116.5	106.5	40		Diourbel	School-Sessene	Sessene	SCSES0447	14.6477	-16.256	48.1045	4.202	1638779223075.jpg	https://kc.kobotoolbox.org/media/original?media_file=jgomis%2Fattachments%2F8439609f265a4012a93e47ac149f6df6%2F4f17f398-f8cf-4535-b5a4-5ee5439dad40%2F1638779223075.jpg	128446668	2021-12-06 12:03:34	578	2021-12-06	SCSES0447		13	Masculin	SESSENE	Oui	Négatif	Non			Non		2021-12-06 12:03:34	2021-12-06 08:21:17	2021-12-06 12:03:19
447	Diourbel	SC SESEC11/SESDA1	SESEC 0448	35(1,C5)	16.5	12	20		Diourbel	School-Sessene	Sessene	SCSES0448	14.6477	-16.256	48.1045	4.202	1638779223075.jpg	https://kc.kobotoolbox.org/media/original?media_file=jgomis%2Fattachments%2F8439609f265a4012a93e47ac149f6df6%2F4f17f398-f8cf-4535-b5a4-5ee5439dad40%2F1638779223075.jpg	128446668	2021-12-06 12:03:34	578	2021-12-06	SCSES0448		12	Masculin	SESSENE	Oui	Négatif	Non			Non		2021-12-06 12:03:34	2021-12-06 08:21:17	2021-12-06 12:03:19
448	Diourbel	SC SESEC11/SESDA1	SESEC 0449	39(1,G5)	25.5	50.5	12		Diourbel	School-Sessene	Sessene	SCSES0449	14.6477	-16.256	48.1045	4.202	1638779223075.jpg	https://kc.kobotoolbox.org/media/original?media_file=jgomis%2Fattachments%2F8439609f265a4012a93e47ac149f6df6%2F4f17f398-f8cf-4535-b5a4-5ee5439dad40%2F1638779223075.jpg	128446668	2021-12-06 12:03:34	578	2021-12-06	SCSES0449		13	Féminin	SESSENE	Oui	Négatif	Non			Non		2021-12-06 12:03:34	2021-12-06 08:21:17	2021-12-06 12:03:19
449	Diourbel	SC SESEC 9	SESEC 0450	36(1,D5)	12	18	1.5		Diourbel	School-Sessene	Sessene	SCSES0450	14.6477	-16.256	48.1045	4.202	1638779223075.jpg	https://kc.kobotoolbox.org/media/original?media_file=jgomis%2Fattachments%2F8439609f265a4012a93e47ac149f6df6%2F4f17f398-f8cf-4535-b5a4-5ee5439dad40%2F1638779223075.jpg	128446668	2021-12-06 12:03:34	578	2021-12-06	SCSES0450		12	Féminin	SESSENE	Oui	Négatif	Non			Non		2021-12-06 12:03:34	2021-12-06 08:21:17	2021-12-06 12:03:19
450	Diourbel	SC SESEC11/SESDA1	SESEC 0451	41(1,A6)	21	12	12		Diourbel	School-Sessene	Sessene	SCSES0451	14.6477	-16.256	48.1045	4.202	1638779223075.jpg	https://kc.kobotoolbox.org/media/original?media_file=jgomis%2Fattachments%2F8439609f265a4012a93e47ac149f6df6%2F4f17f398-f8cf-4535-b5a4-5ee5439dad40%2F1638779223075.jpg	128446668	2021-12-06 12:03:34	578	2021-12-06	SCSES0451		11	Féminin	SESSENE	Oui	Négatif	Non			Non		2021-12-06 12:03:34	2021-12-06 08:21:17	2021-12-06 12:03:19
451	Diourbel	SC SESEC11/SESDA1	SESEC 0452	47(1,G6)	19.5	22	7		Diourbel	School-Sessene	Sessene	SCSES0452	14.6477	-16.256	48.1045	4.202	1638779223075.jpg	https://kc.kobotoolbox.org/media/original?media_file=jgomis%2Fattachments%2F8439609f265a4012a93e47ac149f6df6%2F4f17f398-f8cf-4535-b5a4-5ee5439dad40%2F1638779223075.jpg	128446668	2021-12-06 12:03:34	578	2021-12-06	SCSES0452		14	Féminin	SESSENE	Oui	Négatif	Non			Non		2021-12-06 12:03:34	2021-12-06 08:21:17	2021-12-06 12:03:19
452	Diourbel	SC SESEC11/SESDA1	SESEC 0453	42(1,B6)	44.5	27	16		Diourbel	School-Sessene	Sessene	SCSES0453	14.6477	-16.256	48.1045	4.202	1638779223075.jpg	https://kc.kobotoolbox.org/media/original?media_file=jgomis%2Fattachments%2F8439609f265a4012a93e47ac149f6df6%2F4f17f398-f8cf-4535-b5a4-5ee5439dad40%2F1638779223075.jpg	128446668	2021-12-06 12:03:34	578	2021-12-06	SCSES0453		10	Féminin	SESSENE	Oui	Négatif	Non			Non		2021-12-06 12:03:34	2021-12-06 08:21:17	2021-12-06 12:03:19
453	Diourbel	SC SESEC 7	SESEC 0454	48(1,H6)	53.5	51	22		Diourbel	School-Sessene	Sessene	SCSES0454	14.6477	-16.256	48.1045	4.202	1638779223075.jpg	https://kc.kobotoolbox.org/media/original?media_file=jgomis%2Fattachments%2F8439609f265a4012a93e47ac149f6df6%2F4f17f398-f8cf-4535-b5a4-5ee5439dad40%2F1638779223075.jpg	128446668	2021-12-06 12:03:34	578	2021-12-06	SCSES0454		14	Féminin	SESSENE	Oui	Négatif	Non			Non		2021-12-06 12:03:34	2021-12-06 08:21:17	2021-12-06 12:03:19
454	Diourbel	SC SESEC 7	SESEC 0455	35(1,C5)	9.5	12	10.5		Diourbel	School-Sessene	Sessene	SCSES0455
455	Diourbel	SC SESEC 7	SESEC 0456	45(1,E6)	2.5	2	6		Diourbel	School-Sessene	Sessene	SCSES0456	14.6477	-16.256	48.1045	4.202	1638779223075.jpg	https://kc.kobotoolbox.org/media/original?media_file=jgomis%2Fattachments%2F8439609f265a4012a93e47ac149f6df6%2F4f17f398-f8cf-4535-b5a4-5ee5439dad40%2F1638779223075.jpg	128446668	2021-12-06 12:03:34	578	2021-12-06	SCSES0456		11	Féminin	SESSENE	Oui	Négatif	Non			Non		2021-12-06 12:03:34	2021-12-06 08:21:17	2021-12-06 12:03:19
456	Diourbel	SC SESEC 7	SESEC 0457	49(1,A7)	27.5	14	10		Diourbel	School-Sessene	Sessene	SCSES0457	14.6477	-16.256	48.1045	4.202	1638779223075.jpg	https://kc.kobotoolbox.org/media/original?media_file=jgomis%2Fattachments%2F8439609f265a4012a93e47ac149f6df6%2F4f17f398-f8cf-4535-b5a4-5ee5439dad40%2F1638779223075.jpg	128446668	2021-12-06 12:03:34	578	2021-12-06	SCSES0457		13	Féminin	SESSENE	Oui	Négatif	Non			Non		2021-12-06 12:03:34	2021-12-06 08:21:17	2021-12-06 12:03:19
457	Diourbel		SESEC 0458						Diourbel	School-Sessene	Sessene	SCSES0458	14.6477	-16.256	48.1045	4.202	1638779223075.jpg	https://kc.kobotoolbox.org/media/original?media_file=jgomis%2Fattachments%2F8439609f265a4012a93e47ac149f6df6%2F4f17f398-f8cf-4535-b5a4-5ee5439dad40%2F1638779223075.jpg	128446668	2021-12-06 12:03:34	578	2021-12-06	SCSES0458		13	Masculin	SESSENE	Oui	Négatif	Non			Non		2021-12-06 12:03:34	2021-12-06 08:21:17	2021-12-06 12:03:19
458	Diourbel	SC SESEC 7	SESEC 0459	50(1,B7)	19.5	21	15		Diourbel	School-Sessene	Sessene	SCSES0459	14.6477	-16.256	48.1045	4.202	1638779223075.jpg	https://kc.kobotoolbox.org/media/original?media_file=jgomis%2Fattachments%2F8439609f265a4012a93e47ac149f6df6%2F4f17f398-f8cf-4535-b5a4-5ee5439dad40%2F1638779223075.jpg	128446668	2021-12-06 12:03:34	578	2021-12-06	SCSES0459		12	Masculin	SESSENE	Oui	Négatif	Non			Non		2021-12-06 12:03:34	2021-12-06 08:21:17	2021-12-06 12:03:19
459	Diourbel	SC SESEC 7	SESEC 0460	51(1,C7)	10.5	9	13		Diourbel	School-Sessene	Sessene	SCSES0460	14.6477	-16.256	48.1045	4.202	1638779223075.jpg	https://kc.kobotoolbox.org/media/original?media_file=jgomis%2Fattachments%2F8439609f265a4012a93e47ac149f6df6%2F4f17f398-f8cf-4535-b5a4-5ee5439dad40%2F1638779223075.jpg	128446668	2021-12-06 12:03:34	578	2021-12-06	SCSES0460		12	Féminin	SESSENE	Oui	Négatif	Non			Non		2021-12-06 12:03:34	2021-12-06 08:21:17	2021-12-06 12:03:19
460	Diourbel	SC SESEC 7	SESEC 0461	41(1,A6)	16.5	23.5	8		Diourbel	School-Sessene	Sessene	SCSES0461	14.6477	-16.256	48.1045	4.202	1638779223075.jpg	https://kc.kobotoolbox.org/media/original?media_file=jgomis%2Fattachments%2F8439609f265a4012a93e47ac149f6df6%2F4f17f398-f8cf-4535-b5a4-5ee5439dad40%2F1638779223075.jpg	128446668	2021-12-06 12:03:34	578	2021-12-06	SCSES0461		12	Féminin	SESSENE	Oui	Négatif	Non			Non		2021-12-06 12:03:34	2021-12-06 08:21:17	2021-12-06 12:03:19
461	Diourbel	SC SESEC 7	SESEC 0462	36(1,D5)	14.5	11	12		Diourbel	School-Sessene	Sessene	SCSES0462	14.6477	-16.256	48.1045	4.202	1638779223075.jpg	https://kc.kobotoolbox.org/media/original?media_file=jgomis%2Fattachments%2F8439609f265a4012a93e47ac149f6df6%2F4f17f398-f8cf-4535-b5a4-5ee5439dad40%2F1638779223075.jpg	128446668	2021-12-06 12:03:34	578	2021-12-06	SCSES0462		12	Féminin	SESSENE	Oui	Négatif	Non			Non		2021-12-06 12:03:34	2021-12-06 08:21:17	2021-12-06 12:03:19
462	Diourbel	SC SESEC 7	SESEC 0463	44(1,D6)	16.5	37	9		Diourbel	School-Sessene	Sessene	SCSES0463	14.6477	-16.256	48.1045	4.202	1638779223075.jpg	https://kc.kobotoolbox.org/media/original?media_file=jgomis%2Fattachments%2F8439609f265a4012a93e47ac149f6df6%2F4f17f398-f8cf-4535-b5a4-5ee5439dad40%2F1638779223075.jpg	128446668	2021-12-06 12:03:34	578	2021-12-06	SCSES0463		13	Féminin	SESSENE	Oui	Négatif	Non			Non		2021-12-06 12:03:34	2021-12-06 08:21:17	2021-12-06 12:03:19
463	Diourbel	SC SESEC 7	SESEC 0464	39(1,G5)	51.5	78	14		Diourbel	School-Sessene	Sessene	SCSES0464	14.6477	-16.256	48.1045	4.202	1638779223075.jpg	https://kc.kobotoolbox.org/media/original?media_file=jgomis%2Fattachments%2F8439609f265a4012a93e47ac149f6df6%2F4f17f398-f8cf-4535-b5a4-5ee5439dad40%2F1638779223075.jpg	128446668	2021-12-06 12:03:34	578	2021-12-06	SCSES0464		12	Féminin	SESSENE	Oui	Négatif	Non			Ne Sait Pas		2021-12-06 12:03:34	2021-12-06 08:21:17	2021-12-06 12:03:19
464	Diourbel	SC SESEC 7	SESEC 0465	43(1,C6)	16.5	15	12		Diourbel	School-Sessene	Sessene	SCSES0465	14.6477	-16.256	48.1045	4.202	1638779223075.jpg	https://kc.kobotoolbox.org/media/original?media_file=jgomis%2Fattachments%2F8439609f265a4012a93e47ac149f6df6%2F4f17f398-f8cf-4535-b5a4-5ee5439dad40%2F1638779223075.jpg	128446668	2021-12-06 12:03:34	578	2021-12-06	SCSES0465		12	Féminin	SESSENE	Oui	Négatif	Non			Non		2021-12-06 12:03:34	2021-12-06 08:21:17	2021-12-06 12:03:19
465	Diourbel	SC SESEC 7	SESEC 0466	42(1,B6)	2.5	3	6		Diourbel	School-Sessene	Sessene	SCSES0466	14.6477	-16.256	48.1045	4.202	1638779223075.jpg	https://kc.kobotoolbox.org/media/original?media_file=jgomis%2Fattachments%2F8439609f265a4012a93e47ac149f6df6%2F4f17f398-f8cf-4535-b5a4-5ee5439dad40%2F1638779223075.jpg	128446668	2021-12-06 12:03:34	578	2021-12-06	SCSES0466		11	Masculin	SESSENE	Oui	Négatif	Non			Non		2021-12-06 12:03:34	2021-12-06 08:21:17	2021-12-06 12:03:19
466	Diourbel	SC SESEC 9	SESEC 0467	38(1,F5)	105.5	42	15.5		Diourbel	School-Sessene	Sessene	SCSES0467	14.6477	-16.256	48.1045	4.202	1638779223075.jpg	https://kc.kobotoolbox.org/media/original?media_file=jgomis%2Fattachments%2F8439609f265a4012a93e47ac149f6df6%2F4f17f398-f8cf-4535-b5a4-5ee5439dad40%2F1638779223075.jpg	128446668	2021-12-06 12:03:34	578	2021-12-06	SCSES0467		15	Masculin	SESSENE	Oui	Négatif	Non			Non		2021-12-06 12:03:34	2021-12-06 08:21:17	2021-12-06 12:03:19
467	Diourbel	SC SESEC 7	SESEC 0468	40(1,H5)	70.5	20	18		Diourbel	School-Sessene	Sessene	SCSES0468	14.6477	-16.256	48.1045	4.202	1638779223075.jpg	https://kc.kobotoolbox.org/media/original?media_file=jgomis%2Fattachments%2F8439609f265a4012a93e47ac149f6df6%2F4f17f398-f8cf-4535-b5a4-5ee5439dad40%2F1638779223075.jpg	128446668	2021-12-06 12:03:34	578	2021-12-06	SCSES0468		13	Masculin	SESSENE	Oui	Non Déterminé	Non			Non		2021-12-06 12:03:34	2021-12-06 08:21:17	2021-12-06 12:03:19
468	Diourbel	SC SESEC 7	SESEC 0469	46(1,F6)	2.5	2	4		Diourbel	School-Sessene	Sessene	SCSES0469	14.6477	-16.256	48.1045	4.202	1638779223075.jpg	https://kc.kobotoolbox.org/media/original?media_file=jgomis%2Fattachments%2F8439609f265a4012a93e47ac149f6df6%2F4f17f398-f8cf-4535-b5a4-5ee5439dad40%2F1638779223075.jpg	128446668	2021-12-06 12:03:34	578	2021-12-06	SCSES0469		12	Masculin	SESSENE	Oui	Négatif	Non			Non		2021-12-06 12:03:34	2021-12-06 08:21:17	2021-12-06 12:03:19
469	Diourbel	SC SESEC 7	SESEC 0470	37(1,E5)	6.5	5	7		Diourbel	School-Sessene	Sessene	SCSES0470	14.6477	-16.256	48.1045	4.202	1638779223075.jpg	https://kc.kobotoolbox.org/media/original?media_file=jgomis%2Fattachments%2F8439609f265a4012a93e47ac149f6df6%2F4f17f398-f8cf-4535-b5a4-5ee5439dad40%2F1638779223075.jpg	128446668	2021-12-06 12:03:34	578	2021-12-06	SCSES0470		13	Masculin	SESSENE	Oui	Négatif	Non			Non		2021-12-06 12:03:34	2021-12-06 08:21:17	2021-12-06 12:03:19
470	Diourbel	SC SESEC 7	SESEC 0471	38(1,F5)	4.5	6	7		Diourbel	School-Sessene	Sessene	SCSES0471	14.6477	-16.256	48.1045	4.202	1638779223075.jpg	https://kc.kobotoolbox.org/media/original?media_file=jgomis%2Fattachments%2F8439609f265a4012a93e47ac149f6df6%2F4f17f398-f8cf-4535-b5a4-5ee5439dad40%2F1638779223075.jpg	128446668	2021-12-06 12:03:34	578	2021-12-06	SCSES0471		13	Masculin	SESSENE	Oui	Négatif	Non			Non		2021-12-06 12:03:34	2021-12-06 08:21:17	2021-12-06 12:03:19
471	Diourbel	SC SESEC 7	SESEC 0472	52(1,D7)	14.5	19	13		Diourbel	School-Sessene	Sessene	SCSES0472	14.6477	-16.256	48.1045	4.202	1638779223075.jpg	https://kc.kobotoolbox.org/media/original?media_file=jgomis%2Fattachments%2F8439609f265a4012a93e47ac149f6df6%2F4f17f398-f8cf-4535-b5a4-5ee5439dad40%2F1638779223075.jpg	128446668	2021-12-06 12:03:34	578	2021-12-06	SCSES0472		13	Masculin	SESSENE	Oui	Négatif	Non			Non		2021-12-06 12:03:34	2021-12-06 08:21:17	2021-12-06 12:03:19
472	Diourbel	SC SESEC 7	SESEC 0473	47(1,G6)	17.5	11	12		Diourbel	School-Sessene	Sessene	SCSES0473	14.6477	-16.256	48.1045	4.202	1638779223075.jpg	https://kc.kobotoolbox.org/media/original?media_file=jgomis%2Fattachments%2F8439609f265a4012a93e47ac149f6df6%2F4f17f398-f8cf-4535-b5a4-5ee5439dad40%2F1638779223075.jpg	128446668	2021-12-06 12:03:34	578	2021-12-06	SCSES0473		13	Masculin	SESSENE	Oui	Négatif	Non			Non		2021-12-06 12:03:34	2021-12-06 08:21:17	2021-12-06 12:03:19
473	Diourbel	SC SESEC 10	SESEC 0474	56(1,H7)	54	27.5	22.5		Diourbel	School-Sessene	Sessene	SCSES0474	14.6477	-16.256	48.1045	4.202	1638779223075.jpg	https://kc.kobotoolbox.org/media/original?media_file=jgomis%2Fattachments%2F8439609f265a4012a93e47ac149f6df6%2F4f17f398-f8cf-4535-b5a4-5ee5439dad40%2F1638779223075.jpg	128446668	2021-12-06 12:03:34	578	2021-12-06	SCSES0474		13	Féminin	SESSENE	Oui	Négatif	Non			Non		2021-12-06 12:03:34	2021-12-06 08:21:17	2021-12-06 12:03:19
474	Diourbel	SC SESEC 10	SESEC 0475	53(1,E7)	5	5.5	9.5		Diourbel	School-Sessene	Sessene	SCSES0475	14.6477	-16.256	48.1045	4.202	1638779223075.jpg	https://kc.kobotoolbox.org/media/original?media_file=jgomis%2Fattachments%2F8439609f265a4012a93e47ac149f6df6%2F4f17f398-f8cf-4535-b5a4-5ee5439dad40%2F1638779223075.jpg	128446668	2021-12-06 12:03:34	578	2021-12-06	SCSES0475		11	Féminin	SESSENE	Oui	Négatif	Non			Non		2021-12-06 12:03:34	2021-12-06 08:21:17	2021-12-06 12:03:19
475	Diourbel	SC SESEC 10	SESEC 0476	50(1,B7)	48	37.5	14.5		Diourbel	School-Sessene	Sessene	SCSES0476	14.6477	-16.256	48.1045	4.202	1638779223075.jpg	https://kc.kobotoolbox.org/media/original?media_file=jgomis%2Fattachments%2F8439609f265a4012a93e47ac149f6df6%2F4f17f398-f8cf-4535-b5a4-5ee5439dad40%2F1638779223075.jpg	128446668	2021-12-06 12:03:34	578	2021-12-06	SCSES0476		11	Masculin	SESSENE	Oui	Négatif	Non			Non		2021-12-06 12:03:34	2021-12-06 08:21:17	2021-12-06 12:03:19
476	Diourbel	SC SESEC 10	SESEC 0477	60(1,D8)	22	23.5	16.5		Diourbel	School-Sessene	Sessene	SCSES0477	14.6477	-16.256	48.1045	4.202	1638779223075.jpg	https://kc.kobotoolbox.org/media/original?media_file=jgomis%2Fattachments%2F8439609f265a4012a93e47ac149f6df6%2F4f17f398-f8cf-4535-b5a4-5ee5439dad40%2F1638779223075.jpg	128446668	2021-12-06 12:03:34	578	2021-12-06	SCSES0477		11	Masculin	SESSENE	Oui	Négatif	Non			Non		2021-12-06 12:03:34	2021-12-06 08:21:17	2021-12-06 12:03:19
477	Diourbel	SC SESEC 10	SESEC 0478	57(1,A8)	114	90.5	27.5		Diourbel	School-Sessene	Sessene	SCSES0478	14.6477	-16.256	48.1045	4.202	1638779223075.jpg	https://kc.kobotoolbox.org/media/original?media_file=jgomis%2Fattachments%2F8439609f265a4012a93e47ac149f6df6%2F4f17f398-f8cf-4535-b5a4-5ee5439dad40%2F1638779223075.jpg	128446668	2021-12-06 12:03:34	578	2021-12-06	SCSES0478		11	Masculin	SESSENE	Oui	Négatif	Non			Non		2021-12-06 12:03:34	2021-12-06 08:21:17	2021-12-06 12:03:19
478	Diourbel	SC SESEC 10	SESEC 0479	52(1,D7)	6	8.5	9.5		Diourbel	School-Sessene	Sessene	SCSES0479	14.6477	-16.256	48.1045	4.202	1638779223075.jpg	https://kc.kobotoolbox.org/media/original?media_file=jgomis%2Fattachments%2F8439609f265a4012a93e47ac149f6df6%2F4f17f398-f8cf-4535-b5a4-5ee5439dad40%2F1638779223075.jpg	128446668	2021-12-06 12:03:34	578	2021-12-06	SCSES0479		12	Masculin	SESSENE	Oui	Négatif	Non			Non		2021-12-06 12:03:34	2021-12-06 08:21:17	2021-12-06 12:03:19
479	Diourbel	SC SESEC 10	SESEC 0480	62(1,F8)	33	21.5	20.5		Diourbel	School-Sessene	Sessene	SCSES0480	14.6477	-16.256	48.1045	4.202	1638779223075.jpg	https://kc.kobotoolbox.org/media/original?media_file=jgomis%2Fattachments%2F8439609f265a4012a93e47ac149f6df6%2F4f17f398-f8cf-4535-b5a4-5ee5439dad40%2F1638779223075.jpg	128446668	2021-12-06 12:03:34	578	2021-12-06	SCSES0480		13	Féminin	SESSENE	Oui	Négatif	Non			Non		2021-12-06 12:03:34	2021-12-06 08:21:17	2021-12-06 12:03:19
480	Diourbel	SC SESEC 10	SESEC 0481	63(1,G8)	65	52.5	26.5		Diourbel	School-Sessene	Sessene	SCSES0481	14.6477	-16.256	48.1045	4.202	1638779223075.jpg	https://kc.kobotoolbox.org/media/original?media_file=jgomis%2Fattachments%2F8439609f265a4012a93e47ac149f6df6%2F4f17f398-f8cf-4535-b5a4-5ee5439dad40%2F1638779223075.jpg	128446668	2021-12-06 12:03:34	578	2021-12-06	SCSES0481		11	Masculin	SESSENE	Oui	Négatif	Non			Non		2021-12-06 12:03:34	2021-12-06 08:21:17	2021-12-06 12:03:19
481	Diourbel	SC SESEC 10	SESEC 0482	55(1,G7)	72	55.5	45.5		Diourbel	School-Sessene	Sessene	SCSES0482	14.6477	-16.256	48.1045	4.202	1638779223075.jpg	https://kc.kobotoolbox.org/media/original?media_file=jgomis%2Fattachments%2F8439609f265a4012a93e47ac149f6df6%2F4f17f398-f8cf-4535-b5a4-5ee5439dad40%2F1638779223075.jpg	128446668	2021-12-06 12:03:34	578	2021-12-06	SCSES0482		11	Masculin	SESSENE	Oui	Négatif	Non			Non		2021-12-06 12:03:34	2021-12-06 08:21:17	2021-12-06 12:03:19
482	Diourbel	SC SESEC 10	SESEC 0483	59(1,C8)	79	56.5	31.5		Diourbel	School-Sessene	Sessene	SCSES0483	14.6477	-16.256	48.1045	4.202	1638779223075.jpg	https://kc.kobotoolbox.org/media/original?media_file=jgomis%2Fattachments%2F8439609f265a4012a93e47ac149f6df6%2F4f17f398-f8cf-4535-b5a4-5ee5439dad40%2F1638779223075.jpg	128446668	2021-12-06 12:03:34	578	2021-12-06	SCSES0483		14	Masculin	SESSENE	Oui	Négatif	Non			Non		2021-12-06 12:03:34	2021-12-06 08:21:17	2021-12-06 12:03:19
483	Diourbel	SC SESEC 10	SESEC 0484	48(1,H6)	66	82.5	78.5		Diourbel	School-Sessene	Sessene	SCSES0484	14.6477	-16.256	48.1045	4.202	1638779223075.jpg	https://kc.kobotoolbox.org/media/original?media_file=jgomis%2Fattachments%2F8439609f265a4012a93e47ac149f6df6%2F4f17f398-f8cf-4535-b5a4-5ee5439dad40%2F1638779223075.jpg	128446668	2021-12-06 12:03:34	578	2021-12-06	SCSES0484		11	Masculin	SESSENE	Oui	Négatif	Non			Non		2021-12-06 12:03:34	2021-12-06 08:21:17	2021-12-06 12:03:19
484	Diourbel	SC SESEC 10	SESEC 0485	49(1,A7)	43.5	28.5	17		Diourbel	School-Sessene	Sessene	SCSES0485	14.6477	-16.256	48.1045	4.202	1638779223075.jpg	https://kc.kobotoolbox.org/media/original?media_file=jgomis%2Fattachments%2F8439609f265a4012a93e47ac149f6df6%2F4f17f398-f8cf-4535-b5a4-5ee5439dad40%2F1638779223075.jpg	128446668	2021-12-06 12:03:34	578	2021-12-06	SCSES0485		11	Masculin	SESSENE	Oui	Négatif	Non			Non		2021-12-06 12:03:34	2021-12-06 08:21:17	2021-12-06 12:03:19
485	Diourbel	SC SESEC 10	SESEC 0486	51(1,C7)	80	35.5	29.5		Diourbel	School-Sessene	Sessene	SCSES0486	14.6477	-16.256	48.1045	4.202	1638779223075.jpg	https://kc.kobotoolbox.org/media/original?media_file=jgomis%2Fattachments%2F8439609f265a4012a93e47ac149f6df6%2F4f17f398-f8cf-4535-b5a4-5ee5439dad40%2F1638779223075.jpg	128446668	2021-12-06 12:03:34	578	2021-12-06	SCSES0486		11	Masculin	SESSENE	Oui	Négatif	Non			Non		2021-12-06 12:03:34	2021-12-06 08:21:17	2021-12-06 12:03:19
486	Diourbel	SC SESEC 6	SESEC 0487	6(1,F1)	36	50.5	25.5		Diourbel	School-Sessene	Sessene	SCSES0487	14.6477	-16.256	48.1045	4.202	1638779223075.jpg	https://kc.kobotoolbox.org/media/original?media_file=jgomis%2Fattachments%2F8439609f265a4012a93e47ac149f6df6%2F4f17f398-f8cf-4535-b5a4-5ee5439dad40%2F1638779223075.jpg	128446668	2021-12-06 12:03:34	578	2021-12-06	SCSES0487		11	Masculin	SESSENE	Oui	Négatif	Non			Non		2021-12-06 12:03:34	2021-12-06 08:21:17	2021-12-06 12:03:19
487	Diourbel	SC SESEC 10	SESEC 0488	46(1,F6)	32	19.5	22.5		Diourbel	School-Sessene	Sessene	SCSES0488	14.6477	-16.256	48.1045	4.202	1638779223075.jpg	https://kc.kobotoolbox.org/media/original?media_file=jgomis%2Fattachments%2F8439609f265a4012a93e47ac149f6df6%2F4f17f398-f8cf-4535-b5a4-5ee5439dad40%2F1638779223075.jpg	128446668	2021-12-06 12:03:34	578	2021-12-06	SCSES0488		11	Féminin	SESSENE	Oui	Négatif	Non			Non		2021-12-06 12:03:34	2021-12-06 08:21:17	2021-12-06 12:03:19
488	Diourbel	SC SESEC 10	SESEC 0489	58(1,B8)	17	15.5	12.5		Diourbel	School-Sessene	Sessene	SCSES0489	14.6477	-16.256	48.1045	4.202	1638779223075.jpg	https://kc.kobotoolbox.org/media/original?media_file=jgomis%2Fattachments%2F8439609f265a4012a93e47ac149f6df6%2F4f17f398-f8cf-4535-b5a4-5ee5439dad40%2F1638779223075.jpg	128446668	2021-12-06 12:03:34	578	2021-12-06	SCSES0489		10	Féminin	SESSENE	Oui	Négatif	Non			Non		2021-12-06 12:03:34	2021-12-06 08:21:17	2021-12-06 12:03:19
489	Diourbel	SC SESEC 10	SESEC 0490	54(1,F7)	52	39.5	26.5		Diourbel	School-Sessene	Sessene	SCSES0490	14.6477	-16.256	48.1045	4.202	1638779223075.jpg	https://kc.kobotoolbox.org/media/original?media_file=jgomis%2Fattachments%2F8439609f265a4012a93e47ac149f6df6%2F4f17f398-f8cf-4535-b5a4-5ee5439dad40%2F1638779223075.jpg	128446668	2021-12-06 12:03:34	578	2021-12-06	SCSES0490		9	Féminin	SESSENE	Oui	Négatif	Non			Non		2021-12-06 12:03:34	2021-12-06 08:21:17	2021-12-06 12:03:19
490	Diourbel	SC SESEC 10	SESEC 0491	61(1,E8)	22	17.5	22		Diourbel	School-Sessene	Sessene	SCSES0491	14.6477	-16.256	48.1045	4.202	1638779223075.jpg	https://kc.kobotoolbox.org/media/original?media_file=jgomis%2Fattachments%2F8439609f265a4012a93e47ac149f6df6%2F4f17f398-f8cf-4535-b5a4-5ee5439dad40%2F1638779223075.jpg	128446668	2021-12-06 12:03:34	578	2021-12-06	SCSES0491		12	Masculin	SESSENE	Oui	Négatif	Non			Non		2021-12-06 12:03:34	2021-12-06 08:21:17	2021-12-06 12:03:19
491	Diourbel	SC SESEC 10	SESEC 0492	47(1,G6)	31	26.5	16.5		Diourbel	School-Sessene	Sessene	SCSES0492	14.6477	-16.256	48.1045	4.202	1638779223075.jpg	https://kc.kobotoolbox.org/media/original?media_file=jgomis%2Fattachments%2F8439609f265a4012a93e47ac149f6df6%2F4f17f398-f8cf-4535-b5a4-5ee5439dad40%2F1638779223075.jpg	128446668	2021-12-06 12:03:34	578	2021-12-06	SCSES0492		9	Masculin	SESSENE	Oui	Négatif	Non			Non		2021-12-06 12:03:34	2021-12-06 08:21:17	2021-12-06 12:03:19
492	Diourbel	SC SESEC 9	SESEC 0493	52(1,D7)	17	17	2.5		Diourbel	School-Sessene	Sessene	SCSES0493	14.6477	-16.256	48.1045	4.202	1638779223075.jpg	https://kc.kobotoolbox.org/media/original?media_file=jgomis%2Fattachments%2F8439609f265a4012a93e47ac149f6df6%2F4f17f398-f8cf-4535-b5a4-5ee5439dad40%2F1638779223075.jpg	128446668	2021-12-06 12:03:34	578	2021-12-06	SCSES0493		11	Féminin	SESSENE	Oui	Négatif	Non			Non		2021-12-06 12:03:34	2021-12-06 08:21:17	2021-12-06 12:03:19
493	Diourbel		SESEC 0494						Diourbel	School-Sessene	Sessene	SCSES0494	14.6477	-16.256	38.3119	4.712	1638790806771.jpg	https://kc.kobotoolbox.org/media/original?media_file=jgomis%2Fattachments%2F8439609f265a4012a93e47ac149f6df6%2F2cf09ab0-2c72-419f-9ee9-50a3089c6dfb%2F1638790806771.jpg	128451733	2021-12-06 12:30:18	580	2021-12-06	SCSES0494		11	Masculin		Oui	Positif	Non			Non		2021-12-06 12:30:18	2021-12-06 11:39:28	2021-12-06 12:16:54
494	Diourbel		SESEC 0495						Diourbel	School-Sessene	Sessene	SCSES0495	14.6477	-16.256	38.3119	4.712	1638790806771.jpg	https://kc.kobotoolbox.org/media/original?media_file=jgomis%2Fattachments%2F8439609f265a4012a93e47ac149f6df6%2F2cf09ab0-2c72-419f-9ee9-50a3089c6dfb%2F1638790806771.jpg	128451733	2021-12-06 12:30:18	580	2021-12-06	SCSES0495		11	Masculin		Oui	Non Déterminé	Non			Non		2021-12-06 12:30:18	2021-12-06 11:39:28	2021-12-06 12:16:54
495	Diourbel	SC SESEC 6	SESEC 0496	7(1,G1)	27	21.5	28.5		Diourbel	School-Sessene	Sessene	SCSES0496	14.6477	-16.256	38.3119	4.712	1638790806771.jpg	https://kc.kobotoolbox.org/media/original?media_file=jgomis%2Fattachments%2F8439609f265a4012a93e47ac149f6df6%2F2cf09ab0-2c72-419f-9ee9-50a3089c6dfb%2F1638790806771.jpg	128451733	2021-12-06 12:30:18	580	2021-12-06	SCSES0496		10	Masculin	SESSENE	Oui	Négatif	Non			Non		2021-12-06 12:30:18	2021-12-06 11:39:28	2021-12-06 12:16:54
496	Diourbel	SC SESEC 6	SESEC 0497	14(1,F2)	19	16.5	21.5		Diourbel	School-Sessene	Sessene	SCSES0497	14.6477	-16.256	48.1045	4.202	1638779223075.jpg	https://kc.kobotoolbox.org/media/original?media_file=jgomis%2Fattachments%2F8439609f265a4012a93e47ac149f6df6%2F4f17f398-f8cf-4535-b5a4-5ee5439dad40%2F1638779223075.jpg	128446668	2021-12-06 12:03:34	578	2021-12-06	SCSES0497		10	Masculin	SESSENE	Oui	Négatif	Non			Non		2021-12-06 12:03:34	2021-12-06 08:21:17	2021-12-06 12:03:19
497	Diourbel	SC SESEC 8	SESEC 0498	72(1,H9)	39	21.5	8.25		Diourbel	School-Sessene	Sessene	SCSES0498	14.6477	-16.256	48.1045	4.202	1638779223075.jpg	https://kc.kobotoolbox.org/media/original?media_file=jgomis%2Fattachments%2F8439609f265a4012a93e47ac149f6df6%2F4f17f398-f8cf-4535-b5a4-5ee5439dad40%2F1638779223075.jpg	128446668	2021-12-06 12:03:34	578	2021-12-06	SCSES0498		10	Féminin	SESSENE	Oui	Négatif	Oui	CPS		Non		2021-12-06 12:03:34	2021-12-06 08:21:17	2021-12-06 12:03:19
498	Diourbel	SC SESEC 6	SESEC 0499	9(1,A2)	21	25.5	25.5		Diourbel	School-Sessene	Sessene	SCSES0499	14.6477	-16.256	48.1045	4.202	1638779223075.jpg	https://kc.kobotoolbox.org/media/original?media_file=jgomis%2Fattachments%2F8439609f265a4012a93e47ac149f6df6%2F4f17f398-f8cf-4535-b5a4-5ee5439dad40%2F1638779223075.jpg	128446668	2021-12-06 12:03:34	578	2021-12-06	SCSES0499		10	Masculin	SESSENE	Oui	Négatif	Oui	CPS		Non		2021-12-06 12:03:34	2021-12-06 08:21:17	2021-12-06 12:03:19
499	Diourbel	SC SESEC 6	SESEC 0500	15(1,G2)	16	9.5	20.5		Diourbel	School-Sessene	Sessene	SCSES0500	14.6477	-16.256	48.1045	4.202	1638779223075.jpg	https://kc.kobotoolbox.org/media/original?media_file=jgomis%2Fattachments%2F8439609f265a4012a93e47ac149f6df6%2F4f17f398-f8cf-4535-b5a4-5ee5439dad40%2F1638779223075.jpg	128446668	2021-12-06 12:03:34	578	2021-12-06	SCSES0500		10	Féminin	SESSENE	Oui	Négatif	Oui	CPS		Non		2021-12-06 12:03:34	2021-12-06 08:21:17	2021-12-06 12:03:19
500	Diourbel	SC SESEC 6	SESEC 0501	5(1,E1)	14	17.5	22.5		Diourbel	School-Sessene	Sessene	SCSES0501	14.6477	-16.256	38.3119	4.712	1638790806771.jpg	https://kc.kobotoolbox.org/media/original?media_file=jgomis%2Fattachments%2F8439609f265a4012a93e47ac149f6df6%2F2cf09ab0-2c72-419f-9ee9-50a3089c6dfb%2F1638790806771.jpg	128451733	2021-12-06 12:30:18	580	2021-12-06	SCSES0501		10	Féminin	SESSENE	Oui	Négatif	Non			Non		2021-12-06 12:30:18	2021-12-06 11:39:28	2021-12-06 12:16:54
501	Diourbel	SC SESEC 6	SESEC 0502	8(1,H1)	12	16.5	26.5		Diourbel	School-Sessene	Sessene	SCSES0502	14.6477	-16.256	38.3119	4.712	1638790806771.jpg	https://kc.kobotoolbox.org/media/original?media_file=jgomis%2Fattachments%2F8439609f265a4012a93e47ac149f6df6%2F2cf09ab0-2c72-419f-9ee9-50a3089c6dfb%2F1638790806771.jpg	128451733	2021-12-06 12:30:18	580	2021-12-06	SCSES0502		10	Féminin	SESSENE	Oui	Négatif	Non			Non		2021-12-06 12:30:18	2021-12-06 11:39:28	2021-12-06 12:16:54
502	Diourbel	SC SESEC 6	SESEC 0503	4(1,D1)	36	34.5	30		Diourbel	School-Sessene	Sessene	SCSES0503	14.6477	-16.256	38.3119	4.712	1638790806771.jpg	https://kc.kobotoolbox.org/media/original?media_file=jgomis%2Fattachments%2F8439609f265a4012a93e47ac149f6df6%2F2cf09ab0-2c72-419f-9ee9-50a3089c6dfb%2F1638790806771.jpg	128451733	2021-12-06 12:30:18	580	2021-12-06	SCSES0503		10	Féminin	SESSENE	Oui	Négatif	Non			Non		2021-12-06 12:30:18	2021-12-06 11:39:28	2021-12-06 12:16:54
503	Diourbel	SC SESEC 6	SESEC 0504	13(1,E2)	28	20.5	33		Diourbel	School-Sessene	Sessene	SCSES0504	14.6477	-16.256	48.1045	4.202	1638779223075.jpg	https://kc.kobotoolbox.org/media/original?media_file=jgomis%2Fattachments%2F8439609f265a4012a93e47ac149f6df6%2F4f17f398-f8cf-4535-b5a4-5ee5439dad40%2F1638779223075.jpg	128446668	2021-12-06 12:03:34	578	2021-12-06	SCSES0504		10	Féminin	SESSENE	Oui	Négatif	Non			Non		2021-12-06 12:03:34	2021-12-06 08:21:17	2021-12-06 12:03:19
504	Diourbel	SC SESEC 6	SESEC 0505	3(1,C1)	111	27.5	29.5		Diourbel	School-Sessene	Sessene	SCSES0505	14.6477	-16.256	38.3119	4.712	1638790806771.jpg	https://kc.kobotoolbox.org/media/original?media_file=jgomis%2Fattachments%2F8439609f265a4012a93e47ac149f6df6%2F2cf09ab0-2c72-419f-9ee9-50a3089c6dfb%2F1638790806771.jpg	128451733	2021-12-06 12:30:18	580	2021-12-06	SCSES0505		10	Féminin	S	Oui	Négatif	Non			Ne Sait Pas		2021-12-06 12:30:18	2021-12-06 11:39:28	2021-12-06 12:16:54
505	Diourbel	SC SESEC 6	SESEC 0506	11(1,C2)	23	30.5	26.5		Diourbel	School-Sessene	Sessene	SCSES0506	14.6477	-16.256	48.1045	4.202	1638779223075.jpg	https://kc.kobotoolbox.org/media/original?media_file=jgomis%2Fattachments%2F8439609f265a4012a93e47ac149f6df6%2F4f17f398-f8cf-4535-b5a4-5ee5439dad40%2F1638779223075.jpg	128446668	2021-12-06 12:03:34	578	2021-12-06	SCSES0506		10	Masculin	SESSENE	Oui	Négatif	Non			Non		2021-12-06 12:03:34	2021-12-06 08:21:17	2021-12-06 12:03:19
506	Diourbel	SC SESEC 6	SESEC 0507	12(1,D2)	7	17.5	16.5		Diourbel	School-Sessene	Sessene	SCSES0507
507	Diourbel	SC SESEC 1	SESEC 0511	31(1,G4)	1	0	-4		Diourbel	School-Cite Basse	Cite Basse	SCSES0511	14.6461	-16.2447	27.4951	4.484	1638779753188.jpg	https://kc.kobotoolbox.org/media/original?media_file=jgomis%2Fattachments%2F8439609f265a4012a93e47ac149f6df6%2F0d9b7da5-3b25-4b4a-b202-166d1f39d416%2F1638779753188.jpg	128438296	2021-12-06 11:13:14	525	2021-12-06	SCSES0511		6	Féminin	CIB	Oui	Négatif	Oui	CPS		Non		2021-12-06 11:13:14	2021-12-06 08:34:59	2021-12-06 11:12:55
508	Diourbel	SC SESEC 1	SESEC 0512	33(1,A5)	0	0.5	14.5		Diourbel	School-Cite Basse	Cite Basse	SCSES0512	14.6461	-16.2447	27.4951	4.484	1638779753188.jpg	https://kc.kobotoolbox.org/media/original?media_file=jgomis%2Fattachments%2F8439609f265a4012a93e47ac149f6df6%2F0d9b7da5-3b25-4b4a-b202-166d1f39d416%2F1638779753188.jpg	128438296	2021-12-06 11:13:14	525	2021-12-06	SCSES0512		6	Masculin	CIB	Oui	Négatif	Oui	CPS		Non		2021-12-06 11:13:14	2021-12-06 08:34:59	2021-12-06 11:12:55
509	Diourbel	SC SESEC 1	SESEC 0513	32(1,H4)	0	1	-3		Diourbel	School-Cite Basse	Cite Basse	SCSES0513	14.6461	-16.2447	27.4951	4.484	1638779753188.jpg	https://kc.kobotoolbox.org/media/original?media_file=jgomis%2Fattachments%2F8439609f265a4012a93e47ac149f6df6%2F0d9b7da5-3b25-4b4a-b202-166d1f39d416%2F1638779753188.jpg	128438296	2021-12-06 11:13:14	525	2021-12-06	SCSES0513		6	Féminin	CIB	Oui	Négatif	Oui	CPS		Non		2021-12-06 11:13:14	2021-12-06 08:34:59	2021-12-06 11:12:55
510	Diourbel	SC SESEC 1	SESEC 0514	23(1,G3)	1	1	-3		Diourbel	School-Cite Basse	Cite Basse	SCSES0514	14.6461	-16.2447	27.4951	4.484	1638779753188.jpg	https://kc.kobotoolbox.org/media/original?media_file=jgomis%2Fattachments%2F8439609f265a4012a93e47ac149f6df6%2F0d9b7da5-3b25-4b4a-b202-166d1f39d416%2F1638779753188.jpg	128438296	2021-12-06 11:13:14	525	2021-12-06	SCSES0514		6	Féminin	CIB	Oui	Négatif	Oui	CPS		Non		2021-12-06 11:13:14	2021-12-06 08:34:59	2021-12-06 11:12:55
511	Diourbel	SC SESEC 1	SESEC 0515	22(1,F3)	1	1	-5		Diourbel	School-Cite Basse	Cite Basse	SCSES0515	14.6461	-16.2447	27.4951	4.484	1638779753188.jpg	https://kc.kobotoolbox.org/media/original?media_file=jgomis%2Fattachments%2F8439609f265a4012a93e47ac149f6df6%2F0d9b7da5-3b25-4b4a-b202-166d1f39d416%2F1638779753188.jpg	128438296	2021-12-06 11:13:14	525	2021-12-06	SCSES0515		6	Masculin	CIB	Oui	Négatif	Oui	CPS		Non		2021-12-06 11:13:14	2021-12-06 08:34:59	2021-12-06 11:12:55
512	Diourbel	SC SESEC 1	SESEC 0516	21(1,E3)	1	1	3		Diourbel	School-Cite Basse	Cite Basse	SCSES0516	14.6461	-16.2447	27.4951	4.484	1638779753188.jpg	https://kc.kobotoolbox.org/media/original?media_file=jgomis%2Fattachments%2F8439609f265a4012a93e47ac149f6df6%2F0d9b7da5-3b25-4b4a-b202-166d1f39d416%2F1638779753188.jpg	128438296	2021-12-06 11:13:14	525	2021-12-06	SCSES0516		6	Masculin	CIB	Oui	Négatif	Oui	CPS		Non		2021-12-06 11:13:14	2021-12-06 08:34:59	2021-12-06 11:12:55
513	Diourbel	SC SESEC 1	SESEC 0517	19(1,C3)	2	2	-3.5		Diourbel	School-Cite Basse	Cite Basse	SCSES0517	14.6461	-16.2447	27.4951	4.484	1638779753188.jpg	https://kc.kobotoolbox.org/media/original?media_file=jgomis%2Fattachments%2F8439609f265a4012a93e47ac149f6df6%2F0d9b7da5-3b25-4b4a-b202-166d1f39d416%2F1638779753188.jpg	128438296	2021-12-06 11:13:14	525	2021-12-06	SCSES0517		6	Féminin	CIB	Oui	Négatif	Oui	CPS		Non		2021-12-06 11:13:14	2021-12-06 08:34:59	2021-12-06 11:12:55
514	Diourbel	SC SESEC 1	SESEC 0518	34(1,B5)	8	8	-6		Diourbel	School-Cite Basse	Cite Basse	SCSES0518	14.6461	-16.2447	27.4951	4.484	1638779753188.jpg	https://kc.kobotoolbox.org/media/original?media_file=jgomis%2Fattachments%2F8439609f265a4012a93e47ac149f6df6%2F0d9b7da5-3b25-4b4a-b202-166d1f39d416%2F1638779753188.jpg	128438296	2021-12-06 11:13:14	525	2021-12-06	SCSES0518		6	Féminin	CIB	Oui	Négatif	Oui	CPS		Non		2021-12-06 11:13:14	2021-12-06 08:34:59	2021-12-06 11:12:55
515	Diourbel		SESEC 0519						Diourbel	School-Cite Basse	Cite Basse	SCSES0519	14.6461	-16.2447	27.4951	4.484	1638779753188.jpg	https://kc.kobotoolbox.org/media/original?media_file=jgomis%2Fattachments%2F8439609f265a4012a93e47ac149f6df6%2F0d9b7da5-3b25-4b4a-b202-166d1f39d416%2F1638779753188.jpg	128438296	2021-12-06 11:13:14	525	2021-12-06	SCSES0519		6	Féminin	CIB	Oui	Négatif	Oui	CPS		Non		2021-12-06 11:13:14	2021-12-06 08:34:59	2021-12-06 11:12:55
516	Diourbel	SC SESEC 1	SESEC 0520	27(1,C4)	1	1	-5		Diourbel	School-Cite Basse	Cite Basse	SCSES0520	14.6461	-16.2447	27.4951	4.484	1638779753188.jpg	https://kc.kobotoolbox.org/media/original?media_file=jgomis%2Fattachments%2F8439609f265a4012a93e47ac149f6df6%2F0d9b7da5-3b25-4b4a-b202-166d1f39d416%2F1638779753188.jpg	128438296	2021-12-06 11:13:14	525	2021-12-06	SCSES0520		6	Masculin	CIB	Oui	Négatif	Oui	CPS		Non		2021-12-06 11:13:14	2021-12-06 08:34:59	2021-12-06 11:12:55
517	Diourbel	SC SESEC 1	SESEC 0521	20(1,D3)	0	1	-4		Diourbel	School-Cite Basse	Cite Basse	SCSES0521	14.6461	-16.2447	27.4951	4.484	1638779753188.jpg	https://kc.kobotoolbox.org/media/original?media_file=jgomis%2Fattachments%2F8439609f265a4012a93e47ac149f6df6%2F0d9b7da5-3b25-4b4a-b202-166d1f39d416%2F1638779753188.jpg	128438296	2021-12-06 11:13:14	525	2021-12-06	SCSES0521		6	Féminin	CIB	Oui	Négatif	Oui	CPS		Non		2021-12-06 11:13:14	2021-12-06 08:34:59	2021-12-06 11:12:55
518	Diourbel	SC SESEC 1	SESEC 0522	18(1,B3)	1	2	-5		Diourbel	School-Cite Basse	Cite Basse	SCSES0522	14.6461	-16.2447	27.4951	4.484	1638779753188.jpg	https://kc.kobotoolbox.org/media/original?media_file=jgomis%2Fattachments%2F8439609f265a4012a93e47ac149f6df6%2F0d9b7da5-3b25-4b4a-b202-166d1f39d416%2F1638779753188.jpg	128438296	2021-12-06 11:13:14	525	2021-12-06	SCSES0522		6	Masculin	CIB	Oui	Négatif	Oui	CPS		Non		2021-12-06 11:13:14	2021-12-06 08:34:59	2021-12-06 11:12:55
519	Diourbel	SC SESEC 9	SESEC 0523	43(1,C6)	35	15	3.5		Diourbel	School-Cite Basse	Cite Basse	SCSES0523	14.6461	-16.2447	27.4951	4.484	1638779753188.jpg	https://kc.kobotoolbox.org/media/original?media_file=jgomis%2Fattachments%2F8439609f265a4012a93e47ac149f6df6%2F0d9b7da5-3b25-4b4a-b202-166d1f39d416%2F1638779753188.jpg	128438296	2021-12-06 11:13:14	525	2021-12-06	SCSES0523		6	Féminin	CIB	Oui	Négatif	Oui	CPS		Non		2021-12-06 11:13:14	2021-12-06 08:34:59	2021-12-06 11:12:55
520	Diourbel	SC SESEC 1	SESEC 0524	26(1,B4)	2	1	-4		Diourbel	School-Cite Basse	Cite Basse	SCSES0524	14.6461	-16.2447	27.4951	4.484	1638779753188.jpg	https://kc.kobotoolbox.org/media/original?media_file=jgomis%2Fattachments%2F8439609f265a4012a93e47ac149f6df6%2F0d9b7da5-3b25-4b4a-b202-166d1f39d416%2F1638779753188.jpg	128438296	2021-12-06 11:13:14	525	2021-12-06	SCSES0524		7	Féminin	CIB	Oui	Négatif	Oui	CPS		Non		2021-12-06 11:13:14	2021-12-06 08:34:59	2021-12-06 11:12:55
521	Diourbel	SC SESEC 1	SESEC 0525	25(1,A4)	1	1	-1.5		Diourbel	School-Cite Basse	Cite Basse	SCSES0525	14.6461	-16.2447	27.4951	4.484	1638779753188.jpg	https://kc.kobotoolbox.org/media/original?media_file=jgomis%2Fattachments%2F8439609f265a4012a93e47ac149f6df6%2F0d9b7da5-3b25-4b4a-b202-166d1f39d416%2F1638779753188.jpg	128438296	2021-12-06 11:13:14	525	2021-12-06	SCSES0525		6	Masculin	CIB	Oui	Négatif	Oui	CPS		Non		2021-12-06 11:13:14	2021-12-06 08:34:59	2021-12-06 11:12:55
522	Diourbel	SC SESEC 1	SESEC 0526	24(1,H3)	1	2	3.5		Diourbel	School-Cite Basse	Cite Basse	SCSES0526	14.6461	-16.2447	27.4951	4.484	1638779753188.jpg	https://kc.kobotoolbox.org/media/original?media_file=jgomis%2Fattachments%2F8439609f265a4012a93e47ac149f6df6%2F0d9b7da5-3b25-4b4a-b202-166d1f39d416%2F1638779753188.jpg	128438296	2021-12-06 11:13:14	525	2021-12-06	SCSES0526		7	Masculin	CIB	Oui	Négatif	Oui	CPS		Non		2021-12-06 11:13:14	2021-12-06 08:34:59	2021-12-06 11:12:55
523	Diourbel	SC SESEC 1	SESEC 0527	30(1,F4)	1	1	-5		Diourbel	School-Cite Basse	Cite Basse	SCSES0527	14.6461	-16.2447	27.4951	4.484	1638779753188.jpg	https://kc.kobotoolbox.org/media/original?media_file=jgomis%2Fattachments%2F8439609f265a4012a93e47ac149f6df6%2F0d9b7da5-3b25-4b4a-b202-166d1f39d416%2F1638779753188.jpg	128438296	2021-12-06 11:13:14	525	2021-12-06	SCSES0527		6	Masculin	CIB	Oui	Négatif	Oui	CPS		Non		2021-12-06 11:13:14	2021-12-06 08:34:59	2021-12-06 11:12:55
524	Diourbel	SC SESEC 1	SESEC 0528	29(1,E4)	1	1	-4		Diourbel	School-Cite Basse	Cite Basse	SCSES0528	14.646	-16.2446	43.3415	6.42	1638779843700.jpg	https://kc.kobotoolbox.org/media/original?media_file=jgomis%2Fattachments%2F8439609f265a4012a93e47ac149f6df6%2F3b791132-d11f-470c-843d-e91f69ad544e%2F1638779843700.jpg	128438974	2021-12-06 11:16:54	526	2021-12-06	SCSES0528		6	Féminin	CITE BASSE	Oui	Négatif	Oui	CPS		Non		2021-12-06 11:16:54	2021-12-06 08:35:28	2021-12-06 08:39:34
525	Diourbel	SC SESEC 1	SESEC 0529	28(1,D4)	2	1	-3		Diourbel	School-Cite Basse	Cite Basse	SCSES0529	14.646	-16.2447	28.0279	8.328	1638779996006.jpg	https://kc.kobotoolbox.org/media/original?media_file=jgomis%2Fattachments%2F8439609f265a4012a93e47ac149f6df6%2Feb713aa1-8aa7-4e14-9d36-e1eb176384b2%2F1638779996006.jpg	128438977	2021-12-06 11:16:54	527	2021-12-06	SCSES0529		6	Féminin	CITE BASSE	Oui	Négatif	Oui	CPS		Non		2021-12-06 11:16:54	2021-12-06 08:39:37	2021-12-06 08:41:52
526	Diourbel	SC SESEC 1	SESEC 0530	17(1,A3)	1	0	-1		Diourbel	School-Cite Basse	Cite Basse	SCSES0530	14.6459	-16.2447	48.31	13.191	1638780169439.jpg	https://kc.kobotoolbox.org/media/original?media_file=jgomis%2Fattachments%2F8439609f265a4012a93e47ac149f6df6%2F2298a90a-0558-46f8-b083-47c551b98bc4%2F1638780169439.jpg	128438978	2021-12-06 11:16:55	528	2021-12-06	SCSES0530		6	Masculin	CITE BASSE	Oui	Négatif	Oui	CPS		Non		2021-12-06 11:16:55	2021-12-06 08:42:29	2021-12-06 08:44:45
527	Diourbel	SC SESEC 3	SESEC 0531	43(1,C6)	0.5	0	0		Diourbel	School-Cite Basse	Cite Basse	SCSES0531	14.6461	-16.2448	22.6556	9.177	1638780309290.jpg	https://kc.kobotoolbox.org/media/original?media_file=jgomis%2Fattachments%2F8439609f265a4012a93e47ac149f6df6%2F677a388e-49b0-4465-bd4a-e636e491f52f%2F1638780309290.jpg	128438979	2021-12-06 11:16:56	529	2021-12-06	SCSES0531		6	Féminin	CITE BASSE	Oui	Négatif	Oui	CPS		Non		2021-12-06 11:16:56	2021-12-06 08:44:50	2021-12-06 08:47:46
528	Diourbel	SC SESEC 3	SESEC 0532	39(1,G5)	0.5	0	0		Diourbel	School-Cite Basse	Cite Basse	SCSES0532	14.6461	-16.2447	21.7348	8.149	1638780497608.jpg	https://kc.kobotoolbox.org/media/original?media_file=jgomis%2Fattachments%2F8439609f265a4012a93e47ac149f6df6%2Fa24432ad-7a2d-49e6-ae08-fb7192807bea%2F1638780497608.jpg	128438982	2021-12-06 11:16:56	530	2021-12-06	SCSES0532		6	Masculin	CITE BASSE	Oui	Négatif	Oui	CPS		Non		2021-12-06 11:16:56	2021-12-06 08:47:54	2021-12-06 08:49:18
529	Diourbel	SC SESEC 3	SESEC 0533	37(1,E5)	-0.5	0	0		Diourbel	School-Cite Basse	Cite Basse	SCSES0533	14.6461	-16.2446	9.74212	17.226	1638780594799.jpg	https://kc.kobotoolbox.org/media/original?media_file=jgomis%2Fattachments%2F8439609f265a4012a93e47ac149f6df6%2F91a8fd6b-32e8-43c5-87f4-13201366101b%2F1638780594799.jpg	128438983	2021-12-06 11:16:57	531	2021-12-06	SCSES0533		7	Féminin	CITE BASSE	Oui	Négatif	Oui					2021-12-06 11:16:57	2021-12-06 08:49:35	2021-12-06 08:53:00
530	Diourbel	SC SESEC 8	SESEC 0534	80(1,H10)	13	8.5	6.25		Diourbel	School-Cite Basse	Cite Basse	SCSES0534	14.646	-16.2447	26.2857	4.855	1638780831758.jpg	https://kc.kobotoolbox.org/media/original?media_file=jgomis%2Fattachments%2F8439609f265a4012a93e47ac149f6df6%2F91ac617d-93c0-4115-8e55-3c3749eb3c76%2F1638780831758.jpg	128438985	2021-12-06 11:16:57	532	2021-12-06	SCSES0534		15	Masculin	CITE BASSE	Oui	Négatif	Oui	CPS		Non		2021-12-06 11:16:57	2021-12-06 08:53:24	2021-12-06 08:55:27
531	Diourbel	SC SESEC 3	SESEC 0535	48(1,H6)	0.5	0	-1		Diourbel	School-Cite Basse	Cite Basse	SCSES0535	14.6461	-16.2446	26.6152	11.115	1638780951090.jpg	https://kc.kobotoolbox.org/media/original?media_file=jgomis%2Fattachments%2F8439609f265a4012a93e47ac149f6df6%2F7a68f762-0757-424e-a834-67267e8aad2c%2F1638780951090.jpg	128438986	2021-12-06 11:16:58	533	2021-12-06	SCSES0535		6	Masculin	CITE BASSE	Oui	Négatif	Oui	CPS		Non		2021-12-06 11:16:58	2021-12-06 08:55:30	2021-12-06 08:57:52
532	Diourbel	SC SESEC 3	SESEC 0536	47(1,G6)	-0.5	0	0		Diourbel	School-Cite Basse	Cite Basse	SCSES0536	14.646	-16.2446	30.6709	10.03	1638781092873.jpg	https://kc.kobotoolbox.org/media/original?media_file=jgomis%2Fattachments%2F8439609f265a4012a93e47ac149f6df6%2F63183a9e-6194-403a-acb6-57ae79c30627%2F1638781092873.jpg	128438989	2021-12-06 11:16:58	534	2021-12-06	SCSES0536		6	Féminin	CITE BASSE	Oui	Négatif	Oui	CPS		Non		2021-12-06 11:16:58	2021-12-06 08:57:55	2021-12-06 09:03:29
533	Diourbel	SC SESEC 3	SESEC 0537	44(1,D6)	0.5	0	0		Diourbel	School-Cite Basse	Cite Basse	SCSES0537	14.646	-16.2447	33.1922	15.903	1638781432707.jpg	https://kc.kobotoolbox.org/media/original?media_file=jgomis%2Fattachments%2F8439609f265a4012a93e47ac149f6df6%2F4dfb9637-a542-477a-a384-583f02489d62%2F1638781432707.jpg	128438990	2021-12-06 11:16:59	535	2021-12-06	SCSES0537		6	Masculin	CITE BASSE	Oui	Négatif	Oui	CPS		Non		2021-12-06 11:16:59	2021-12-06 09:03:36	2021-12-06 09:06:14
534	Diourbel	SC SESEC 3	SESEC 0538	46(1,F6)	0.5	0	0		Diourbel	School-Cite Basse	Cite Basse	SCSES0538	14.646	-16.2447	29.9223	12.909	1638781607789.jpg	https://kc.kobotoolbox.org/media/original?media_file=jgomis%2Fattachments%2F8439609f265a4012a93e47ac149f6df6%2Ffc155541-b06c-40c5-ad11-fa67f0c215e2%2F1638781607789.jpg	128438991	2021-12-06 11:17:00	536	2021-12-06	SCSES0538		7	Masculin	CITE BASSE	Oui	Négatif	Oui	CPS		Non		2021-12-06 11:17:00	2021-12-06 09:06:31	2021-12-06 09:08:44
535	Diourbel	SC SESEC 3	SESEC 0539	45(1,E6)	0.5	0	-1		Diourbel	School-Cite Basse	Cite Basse	SCSES0539	14.646	-16.2448	8.99284	12.065	1638781746090.jpg	https://kc.kobotoolbox.org/media/original?media_file=jgomis%2Fattachments%2F8439609f265a4012a93e47ac149f6df6%2F59365d75-f197-4c9c-ac25-efd3be4b74a1%2F1638781746090.jpg	128438995	2021-12-06 11:17:01	537	2021-12-06	SCSES0539		7	Féminin	CITE BASSE	Oui	Négatif	Oui	CPS		Oui		2021-12-06 11:17:01	2021-12-06 09:08:49	2021-12-06 09:12:12
536	Diourbel	SC SESEC 8	SESEC 0540	55(1,G7)	6	4.5	3.25		Diourbel	School-Cite Basse	Cite Basse	SCSES0540	14.6461	-16.2447	8.49334	9.487	1638781953204.jpg	https://kc.kobotoolbox.org/media/original?media_file=jgomis%2Fattachments%2F8439609f265a4012a93e47ac149f6df6%2F97151b8c-0e6a-4b35-9576-5ecc5e458c83%2F1638781953204.jpg	128438998	2021-12-06 11:17:01	538	2021-12-06	SCSES0540		7	Masculin	CITE BASSE	Oui	Négatif	Oui	CPS		Non		2021-12-06 11:17:01	2021-12-06 09:12:15	2021-12-06 09:13:46
537	Diourbel	SC SESEC 3	SESEC 0541	42(1,B6)	-0.5	0	-1		Diourbel	School-Cite Basse	Cite Basse	SCSES0541	14.646	-16.2447	18.5357	20.303	1638782047621.jpg	https://kc.kobotoolbox.org/media/original?media_file=jgomis%2Fattachments%2F8439609f265a4012a93e47ac149f6df6%2F7d211b81-7370-4383-83c6-01cb6c253016%2F1638782047621.jpg	128439000	2021-12-06 11:17:02	539	2021-12-06	SCSES0541		6	Féminin	CITE BASSE	Oui	Négatif	Oui	CPS		Non		2021-12-06 11:17:02	2021-12-06 09:13:50	2021-12-06 09:17:53
538	Diourbel	SC SESEC 3	SESEC 0542	41(1,A6)	0.5	0	0		Diourbel	School-Cite Basse	Cite Basse	SCSES0542	14.646	-16.2447	15.27	9.043	1638782154550.jpg	https://kc.kobotoolbox.org/media/original?media_file=jgomis%2Fattachments%2F8439609f265a4012a93e47ac149f6df6%2F6c167722-c9b5-4643-8284-527b4bbfa9ba%2F1638782154550.jpg	128439003	2021-12-06 11:17:02	540	2021-12-06	SCSES0542		6	Féminin	CITE BASSE	Oui	Négatif	Oui	CPS		Non		2021-12-06 11:17:02	2021-12-06 09:15:37	2021-12-06 09:26:27
539	Diourbel	SC SESEC 3	SESEC 0543	40(1,H5)	0.5	0	0		Diourbel	School-Cite Basse	Cite Basse	SCSES0543	14.646	-16.2447	27.4398	8.254	1638782372286.jpg	https://kc.kobotoolbox.org/media/original?media_file=jgomis%2Fattachments%2F8439609f265a4012a93e47ac149f6df6%2F25a2a6cc-bc52-4744-9763-96bb0ee7fea9%2F1638782372286.jpg	128439010	2021-12-06 11:17:04	542	2021-12-06	SCSES0543		7	Masculin	CITE BASSE	Oui	Négatif	Oui	CPS		Non		2021-12-06 11:17:04	2021-12-06 09:19:11	2021-12-06 09:20:57
540	Diourbel	SC SESEC 3	SESEC 0544	38(1,F5)	0.5	0	0		Diourbel	School-Cite Basse	Cite Basse	SCSES0544	14.646	-16.2447	40.3973	6.857	1638782479104.jpg	https://kc.kobotoolbox.org/media/original?media_file=jgomis%2Fattachments%2F8439609f265a4012a93e47ac149f6df6%2Fd393d097-cf8f-4fcf-87f4-5eb3687eb6a1%2F1638782479104.jpg	128439012	2021-12-06 11:17:04	543	2021-12-06	SCSES0544	SCSES0544	6	Féminin	CITE BASSE	Oui	Négatif	Oui	CPS		Non		2021-12-06 11:17:04	2021-12-06 09:21:02	2021-12-06 09:25:23
541	Diourbel	SC SESEC 3	SESEC 0545	36(1,D5)	-0.5	0	0		Diourbel	School-Cite Basse	Cite Basse	SCSES0545	14.6461	-16.2447	27.4951	4.484	1638779753188.jpg	https://kc.kobotoolbox.org/media/original?media_file=jgomis%2Fattachments%2F8439609f265a4012a93e47ac149f6df6%2F0d9b7da5-3b25-4b4a-b202-166d1f39d416%2F1638779753188.jpg	128438296	2021-12-06 11:13:14	525	2021-12-06	SCSES0545		6	Masculin	CIB	Oui	Négatif	Oui	CPS		Non		2021-12-06 11:13:14	2021-12-06 08:34:59	2021-12-06 11:12:55
542	Diourbel	SC SESEC 3	SESEC 0546	35(1,C5)	0.5	0	0		Diourbel	School-Cite Basse	Cite Basse	SCSES0546	14.6461	-16.2447	27.4951	4.484	1638779753188.jpg	https://kc.kobotoolbox.org/media/original?media_file=jgomis%2Fattachments%2F8439609f265a4012a93e47ac149f6df6%2F0d9b7da5-3b25-4b4a-b202-166d1f39d416%2F1638779753188.jpg	128438296	2021-12-06 11:13:14	525	2021-12-06	SCSES0546		6	Masculin	CIB	Oui	Négatif	Oui	CPS		Non		2021-12-06 11:13:14	2021-12-06 08:34:59	2021-12-06 11:12:55
543	Diourbel	SC SESEC 3	SESEC 0547	34(1,B5)	-0.5	0	0		Diourbel	School-Cite Basse	Cite Basse	SCSES0547	14.6461	-16.2447	27.4951	4.484	1638779753188.jpg	https://kc.kobotoolbox.org/media/original?media_file=jgomis%2Fattachments%2F8439609f265a4012a93e47ac149f6df6%2F0d9b7da5-3b25-4b4a-b202-166d1f39d416%2F1638779753188.jpg	128438296	2021-12-06 11:13:14	525	2021-12-06	SCSES0547		6	Masculin	CIB	Oui	Négatif	Oui	CPS		Non		2021-12-06 11:13:14	2021-12-06 08:34:59	2021-12-06 11:12:55
544	Diourbel	SC SESEC 9	SESEC 0548	55(1,G7)	1	1	-3.5		Diourbel	School-Cite Basse	Cite Basse	SCSES0548	14.6461	-16.2447	27.4951	4.484	1638779753188.jpg	https://kc.kobotoolbox.org/media/original?media_file=jgomis%2Fattachments%2F8439609f265a4012a93e47ac149f6df6%2F0d9b7da5-3b25-4b4a-b202-166d1f39d416%2F1638779753188.jpg	128438296	2021-12-06 11:13:14	525	2021-12-06	SCSES0548		6	Féminin	CIB	Oui	Négatif	Oui	CPS		Non		2021-12-06 11:13:14	2021-12-06 08:34:59	2021-12-06 11:12:55
545	Diourbel	SC SESEC 3	SESEC 0549	50(1,B7)	0.5	0	0		Diourbel	School-Cite Basse	Cite Basse	SCSES0549	14.6461	-16.2447	27.4951	4.484	1638779753188.jpg	https://kc.kobotoolbox.org/media/original?media_file=jgomis%2Fattachments%2F8439609f265a4012a93e47ac149f6df6%2F0d9b7da5-3b25-4b4a-b202-166d1f39d416%2F1638779753188.jpg	128438296	2021-12-06 11:13:14	525	2021-12-06	SCSES0549		6	Féminin	CIB	Oui	Négatif	Oui	CPS		Non		2021-12-06 11:13:14	2021-12-06 08:34:59	2021-12-06 11:12:55
546	Diourbel	SC SESEC 3	SESEC 0550	49(1,A7)	-0.5	-1	-1		Diourbel	School-Cite Basse	Cite Basse	SCSES0550	14.6461	-16.2447	27.4951	4.484	1638779753188.jpg	https://kc.kobotoolbox.org/media/original?media_file=jgomis%2Fattachments%2F8439609f265a4012a93e47ac149f6df6%2F0d9b7da5-3b25-4b4a-b202-166d1f39d416%2F1638779753188.jpg	128438296	2021-12-06 11:13:14	525	2021-12-06	SCSES0550		6	Féminin	CIB	Oui	Négatif	Oui	CPS		Non		2021-12-06 11:13:14	2021-12-06 08:34:59	2021-12-06 11:12:55
547	Diourbel	SC SESEC 4	SESEC 0551	6(1,F1)	8.5	4.5	8		Diourbel	School-Cite Basse	Cite Basse	SCSES0551	14.6461	-16.2447	27.4951	4.484	1638779753188.jpg	https://kc.kobotoolbox.org/media/original?media_file=jgomis%2Fattachments%2F8439609f265a4012a93e47ac149f6df6%2F0d9b7da5-3b25-4b4a-b202-166d1f39d416%2F1638779753188.jpg	128438296	2021-12-06 11:13:14	525	2021-12-06	SCSES0551		6	Féminin	CIB	Oui	Négatif	Oui	CPS		Non		2021-12-06 11:13:14	2021-12-06 08:34:59	2021-12-06 11:12:55
548	Diourbel	SC SESEC 4	SESEC 0552	7(1,G1)	10.5	5.5	8		Diourbel	School-Cite Basse	Cite Basse	SCSES0552	14.6461	-16.2447	27.4951	4.484	1638779753188.jpg	https://kc.kobotoolbox.org/media/original?media_file=jgomis%2Fattachments%2F8439609f265a4012a93e47ac149f6df6%2F0d9b7da5-3b25-4b4a-b202-166d1f39d416%2F1638779753188.jpg	128438296	2021-12-06 11:13:14	525	2021-12-06	SCSES0552		6	Féminin	CIB	Oui	Négatif	Oui	CPS		Non		2021-12-06 11:13:14	2021-12-06 08:34:59	2021-12-06 11:12:55
549	Diourbel	SC SESEC 4	SESEC 0553	2(1,B1)	12.5	5.5	7.5		Diourbel	School-Cite Basse	Cite Basse	SCSES0553	14.6461	-16.2447	27.4951	4.484	1638779753188.jpg	https://kc.kobotoolbox.org/media/original?media_file=jgomis%2Fattachments%2F8439609f265a4012a93e47ac149f6df6%2F0d9b7da5-3b25-4b4a-b202-166d1f39d416%2F1638779753188.jpg	128438296	2021-12-06 11:13:14	525	2021-12-06	SCSES0553		6	Masculin	CIB	Oui	Négatif	Oui	CPS		Non		2021-12-06 11:13:14	2021-12-06 08:34:59	2021-12-06 11:12:55
550	Diourbel	SC SESEC 4	SESEC 0554	1(1,A1)	6.5	4.5	7		Diourbel	School-Cite Basse	Cite Basse	SCSES0554	14.6461	-16.2447	27.4951	4.484	1638779753188.jpg	https://kc.kobotoolbox.org/media/original?media_file=jgomis%2Fattachments%2F8439609f265a4012a93e47ac149f6df6%2F0d9b7da5-3b25-4b4a-b202-166d1f39d416%2F1638779753188.jpg	128438296	2021-12-06 11:13:14	525	2021-12-06	SCSES0554		6	Féminin	CIB	Oui	Négatif	Oui	CPS		Non		2021-12-06 11:13:14	2021-12-06 08:34:59	2021-12-06 11:12:55
551	Diourbel	SC SESEC 4	SESEC 0555	15(1,G2)	0.5	0.5	3		Diourbel	School-Cite Basse	Cite Basse	SCSES0555	14.6461	-16.2447	27.4951	4.484	1638779753188.jpg	https://kc.kobotoolbox.org/media/original?media_file=jgomis%2Fattachments%2F8439609f265a4012a93e47ac149f6df6%2F0d9b7da5-3b25-4b4a-b202-166d1f39d416%2F1638779753188.jpg	128438296	2021-12-06 11:13:14	525	2021-12-06	SCSES0555		6	Féminin	CIB	Oui	Négatif	Oui	CPS		Non		2021-12-06 11:13:14	2021-12-06 08:34:59	2021-12-06 11:12:55
552	Diourbel	SC SESEC 4	SESEC 0556	16(1,H2)	1.5	1.5	4		Diourbel	School-Cite Basse	Cite Basse	SCSES0556	14.6461	-16.2447	27.4951	4.484	1638779753188.jpg	https://kc.kobotoolbox.org/media/original?media_file=jgomis%2Fattachments%2F8439609f265a4012a93e47ac149f6df6%2F0d9b7da5-3b25-4b4a-b202-166d1f39d416%2F1638779753188.jpg	128438296	2021-12-06 11:13:14	525	2021-12-06	SCSES0556		6	Masculin	CIB	Oui	Négatif	Oui	CPS		Non		2021-12-06 11:13:14	2021-12-06 08:34:59	2021-12-06 11:12:55
553	Diourbel	SC SESEC 4	SESEC 0557	17(1,A3)	4.5	3.5	6		Diourbel	School-Cite Basse	Cite Basse	SCSES0557	14.6461	-16.2447	27.4951	4.484	1638779753188.jpg	https://kc.kobotoolbox.org/media/original?media_file=jgomis%2Fattachments%2F8439609f265a4012a93e47ac149f6df6%2F0d9b7da5-3b25-4b4a-b202-166d1f39d416%2F1638779753188.jpg	128438296	2021-12-06 11:13:14	525	2021-12-06	SCSES0557		6	Masculin	CIB	Oui	Négatif	Oui	CPS		Non		2021-12-06 11:13:14	2021-12-06 08:34:59	2021-12-06 11:12:55
554	Diourbel	SC SESEC 4	SESEC 0558	18(1,B3)	7.5	3.5	5		Diourbel	School-Cite Basse	Cite Basse	SCSES0558	14.6461	-16.2447	27.4951	4.484	1638779753188.jpg	https://kc.kobotoolbox.org/media/original?media_file=jgomis%2Fattachments%2F8439609f265a4012a93e47ac149f6df6%2F0d9b7da5-3b25-4b4a-b202-166d1f39d416%2F1638779753188.jpg	128438296	2021-12-06 11:13:14	525	2021-12-06	SCSES0558		7	Masculin	CIB	Oui	Négatif	Oui	CPS		Non		2021-12-06 11:13:14	2021-12-06 08:34:59	2021-12-06 11:12:55
555	Diourbel	SC SESEC 4	SESEC 0559	19(1,C3)	12.5	11.5	5		Diourbel	School-Cite Basse	Cite Basse	SCSES0559	14.6461	-16.2447	27.4951	4.484	1638779753188.jpg	https://kc.kobotoolbox.org/media/original?media_file=jgomis%2Fattachments%2F8439609f265a4012a93e47ac149f6df6%2F0d9b7da5-3b25-4b4a-b202-166d1f39d416%2F1638779753188.jpg	128438296	2021-12-06 11:13:14	525	2021-12-06	SCSES0559		6	Masculin	CIB	Oui	Négatif	Oui	CPS		Non		2021-12-06 11:13:14	2021-12-06 08:34:59	2021-12-06 11:12:55
556	Diourbel	SC SESEC 4	SESEC 0560	20(1,D3)	2.5	1.5	6		Diourbel	School-Cite Basse	Cite Basse	SCSES0560	14.6461	-16.2447	27.4951	4.484	1638779753188.jpg	https://kc.kobotoolbox.org/media/original?media_file=jgomis%2Fattachments%2F8439609f265a4012a93e47ac149f6df6%2F0d9b7da5-3b25-4b4a-b202-166d1f39d416%2F1638779753188.jpg	128438296	2021-12-06 11:13:14	525	2021-12-06	SCSES0560		6	Masculin	CIB	Oui	Négatif	Oui	CPS		Non		2021-12-06 11:13:14	2021-12-06 08:34:59	2021-12-06 11:12:55
557	Diourbel	SC SESEC 4	SESEC 0561	14(1,F2)	14.5	9.5	9		Diourbel	School-Cite Basse	Cite Basse	SCSES0561	14.6461	-16.2447	27.4951	4.484	1638779753188.jpg	https://kc.kobotoolbox.org/media/original?media_file=jgomis%2Fattachments%2F8439609f265a4012a93e47ac149f6df6%2F0d9b7da5-3b25-4b4a-b202-166d1f39d416%2F1638779753188.jpg	128438296	2021-12-06 11:13:14	525	2021-12-06	SCSES0561		6	Féminin	CIB	Oui	Négatif	Oui	CPS		Non		2021-12-06 11:13:14	2021-12-06 08:34:59	2021-12-06 11:12:55
558	Diourbel	SC SESEC 4	SESEC 0562	13(1,E2)	21.5	5.5	9		Diourbel	School-Cite Basse	Cite Basse	SCSES0562	14.646	-16.2447	48.5737	13.573	1638782835622.jpg	https://kc.kobotoolbox.org/media/original?media_file=jgomis%2Fattachments%2F8439609f265a4012a93e47ac149f6df6%2F379f8772-a14b-4999-8572-49755a35b5e8%2F1638782835622.jpg	128439015	2021-12-06 11:17:05	544	2021-12-06	SCSES0562		7	Féminin	CITE BASSE	Oui	Négatif	Oui	CPS		Non		2021-12-06 11:17:05	2021-12-06 09:27:01	2021-12-06 09:29:16
559	Diourbel	SC SESEC 4	SESEC 0563	12(1,D2)	10.5	5.5	10		Diourbel	School-Cite Basse	Cite Basse	SCSES0563	14.6461	-16.2446	10.7832	9.191	1638782980336.jpg	https://kc.kobotoolbox.org/media/original?media_file=jgomis%2Fattachments%2F8439609f265a4012a93e47ac149f6df6%2F6598a967-11ed-4c47-9ec7-fa3ded423e5b%2F1638782980336.jpg	128439018	2021-12-06 11:17:06	545	2021-12-06	SCSES0563		8	Masculin	CITE BASSE	Oui	Négatif	Oui	CPS		Non		2021-12-06 11:17:06	2021-12-06 09:29:23	2021-12-06 09:31:27
560	Diourbel	SC SESEC 4	SESEC 0564	11(1,C2)	9.5	4.5	8		Diourbel	School-Cite Basse	Cite Basse	SCSES0564	14.646	-16.2447	40.9394	7.718	1638783107054.jpg	https://kc.kobotoolbox.org/media/original?media_file=jgomis%2Fattachments%2F8439609f265a4012a93e47ac149f6df6%2F47043ae7-2ed5-4329-86de-e7caaacf137b%2F1638783107054.jpg	128439021	2021-12-06 11:17:06	546	2021-12-06	SCSES0564		6	Féminin	CITE BASSE	Oui	Négatif	Oui	CPS		Non		2021-12-06 11:17:06	2021-12-06 09:31:30	2021-12-06 09:33:26
561	Diourbel	SC SESEC 4	SESEC 0565	10(1,B2)	3.5	2.5	5		Diourbel	School-Cite Basse	Cite Basse	SCSES0565	14.646	-16.2447	28.8109	8.922	1638783224254.jpg	https://kc.kobotoolbox.org/media/original?media_file=jgomis%2Fattachments%2F8439609f265a4012a93e47ac149f6df6%2F33008145-7573-4849-a491-8ed9ffecc5b6%2F1638783224254.jpg	128439025	2021-12-06 11:17:07	547	2021-12-06	SCSES0565		6	Masculin	CITE BASSE	Oui	Négatif	Oui	CPS		Non		2021-12-06 11:17:07	2021-12-06 09:33:28	2021-12-06 09:35:14
562	Diourbel	SC SESEC 4	SESEC 0566	9(1,A2)	8.5	4.5	10		Diourbel	School-Cite Basse	Cite Basse	SCSES0566	14.6461	-16.2447	31.5755	11.28	1638783338688.jpg	https://kc.kobotoolbox.org/media/original?media_file=jgomis%2Fattachments%2F8439609f265a4012a93e47ac149f6df6%2F33fef525-2196-4277-86a5-b61ad58ca657%2F1638783338688.jpg	128439029	2021-12-06 11:17:08	548	2021-12-06	SCSES0566		7	Féminin	CITE BASSE	Oui	Négatif	Oui	CPS		Non		2021-12-06 11:17:08	2021-12-06 09:35:21	2021-12-06 09:36:50
563	Diourbel	SC SESEC 4	SESEC 0567	8(1,H1)	2.5	1.5	6		Diourbel	School-Cite Basse	Cite Basse	SCSES0567	14.646	-16.2447	21.1962	6.89	1638783428904.jpg	https://kc.kobotoolbox.org/media/original?media_file=jgomis%2Fattachments%2F8439609f265a4012a93e47ac149f6df6%2Fcfff1be2-22e9-4ee6-a328-5d0526223036%2F1638783428904.jpg	128439032	2021-12-06 11:17:08	549	2021-12-06	SCSES0567		6	Masculin	CITE BASSE	Oui	Négatif	Oui	CPS		Non		2021-12-06 11:17:08	2021-12-06 09:36:53	2021-12-06 09:38:12
564	Diourbel	SC SESEC 4	SESEC 0568	5(1,E1)	11.5	6.5	8		Diourbel	School-Cite Basse	Cite Basse	SCSES0568	14.646	-16.2446	38.5838	7.173	1638784108507.jpg	https://kc.kobotoolbox.org/media/original?media_file=jgomis%2Fattachments%2F8439609f265a4012a93e47ac149f6df6%2Fc64f2765-8770-4650-9ad2-122b960ce804%2F1638784108507.jpg	128439034	2021-12-06 11:17:09	550	2021-12-06	SCSES0568		7	Masculin	CITE BASSE	Oui	Négatif	Oui	CPS		Non		2021-12-06 11:17:09	2021-12-06 09:48:03	2021-12-06 09:50:07
565	Diourbel	SC SESEC 4	SESEC 0569	4(1,D1)	13.5	9.5	12		Diourbel	School-Cite Basse	Cite Basse	SCSES0569	14.646	-16.2445	15.5076	8.759	1638784239818.jpg	https://kc.kobotoolbox.org/media/original?media_file=jgomis%2Fattachments%2F8439609f265a4012a93e47ac149f6df6%2F516c416b-2dd1-4c93-80dc-3d259c8e43d6%2F1638784239818.jpg	128439036	2021-12-06 11:17:09	551	2021-12-06	SCSES0569		6	Féminin	CITE BASSE	Oui	Négatif	Oui	CPS		Non		2021-12-06 11:17:09	2021-12-06 09:50:23	2021-12-06 09:53:48
566	Diourbel	SC SESEC 4	SESEC 0570	3(1,C1)	27	9.5	10		Diourbel	School-Cite Basse	Cite Basse	SCSES0570	14.6459	-16.2445	40.6715	8.985	1638784447163.jpg	https://kc.kobotoolbox.org/media/original?media_file=jgomis%2Fattachments%2F8439609f265a4012a93e47ac149f6df6%2Fd71f0b5b-feb7-46bb-947a-8a6a95fa8fdc%2F1638784447163.jpg	128439039	2021-12-06 11:17:10	552	2021-12-06	SCSES0570		7	Féminin	CITE BASSE	Oui	Négatif	Oui	CPS		Non		2021-12-06 11:17:10	2021-12-06 09:53:52	2021-12-06 09:55:16
567	Diourbel	SC SESEC 1	SESEC 0571	41(1,A6)	1	1	-5		Diourbel	School-Cite Basse	Cite Basse	SCSES0571	14.646	-16.2447	52.5542	12.978	1638784540475.jpg	https://kc.kobotoolbox.org/media/original?media_file=jgomis%2Fattachments%2F8439609f265a4012a93e47ac149f6df6%2F364fcdaa-138b-4a06-a570-b68e7d6a8a90%2F1638784540475.jpg	128439042	2021-12-06 11:17:11	553	2021-12-06	SCSES0571		7	Féminin	CITE BASSE	Oui	Négatif	Oui	CPS		Non		2021-12-06 11:17:11	2021-12-06 09:55:20	2021-12-06 09:57:34
568	Diourbel	SC SESEC 1	SESEC 0572	42(1,B6)	0	1	3.5		Diourbel	School-Cite Basse	Cite Basse	SCSES0572	14.646	-16.2446	34.5028	11.377	1638784675478.jpg	https://kc.kobotoolbox.org/media/original?media_file=jgomis%2Fattachments%2F8439609f265a4012a93e47ac149f6df6%2Fc3c7196a-d637-4807-b3f6-8aea3b379795%2F1638784675478.jpg	128439044	2021-12-06 11:17:11	554	2021-12-06	SCSES0572		7	Féminin	CITE BASSE	Oui	Négatif	Oui	CPS		Non		2021-12-06 11:17:11	2021-12-06 09:57:37	2021-12-06 09:58:46
569	Diourbel	SC SESEC 1	SESEC 0573	44(1,D6)	1	2	-5		Diourbel	School-Cite Basse	Cite Basse	SCSES0573	14.646	-16.2446	33.9598	8.117	1638784754193.jpg	https://kc.kobotoolbox.org/media/original?media_file=jgomis%2Fattachments%2F8439609f265a4012a93e47ac149f6df6%2Ffcec2c64-906e-4c19-a202-7adeff08ede0%2F1638784754193.jpg	128439046	2021-12-06 11:17:12	555	2021-12-06	SCSES0573		8	Féminin	CITE BASSE	Oui	Négatif	Oui	CPS		Non		2021-12-06 11:17:12	2021-12-06 09:58:50	2021-12-06 10:00:22
570	Diourbel	SC SESEC 1	SESEC 0574	45(1,E6)	1	1	-4		Diourbel	School-Cite Basse	Cite Basse	SCSES0574	14.646	-16.2446	40.4664	7.265	1638784841077.jpg	https://kc.kobotoolbox.org/media/original?media_file=jgomis%2Fattachments%2F8439609f265a4012a93e47ac149f6df6%2Faf6d093f-c86d-4a41-a339-c5d6662dabaa%2F1638784841077.jpg	128439048	2021-12-06 11:17:12	556	2021-12-06	SCSES0574		7	Masculin	CITE BASSE	Oui	Négatif	Oui	CPS		Non		2021-12-06 11:17:12	2021-12-06 10:00:25	2021-12-06 10:02:04
571	Diourbel	SC SESEC 1	SESEC 0575	46(1,F6)	1	1	-4		Diourbel	School-Cite Basse	Cite Basse	SCSES0575	14.646	-16.2446	63.2373	10.748	1638784941683.jpg	https://kc.kobotoolbox.org/media/original?media_file=jgomis%2Fattachments%2F8439609f265a4012a93e47ac149f6df6%2Fc0046543-07bc-432a-8aa3-0c5b21426a94%2F1638784941683.jpg	128439051	2021-12-06 11:17:13	557	2021-12-06	SCSES0575		7	Féminin	CITE BASSE	Oui	Négatif	Oui	CPS		Non		2021-12-06 11:17:13	2021-12-06 10:02:07	2021-12-06 10:03:42
572	Diourbel	SC SESEC 1	SESEC 0576	38(1,F5)	0	1	0.5		Diourbel	School-Cite Basse	Cite Basse	SCSES0576	14.646	-16.2446	23.2162	8.486	1638785041844.jpg	https://kc.kobotoolbox.org/media/original?media_file=jgomis%2Fattachments%2F8439609f265a4012a93e47ac149f6df6%2F92143e4c-149b-48e9-ad08-6ea4e993896d%2F1638785041844.jpg	128439053	2021-12-06 11:17:14	558	2021-12-06	SCSES0576		6	Féminin	CITE BASSE	Oui	Négatif	Oui	CPS		Non		2021-12-06 11:17:14	2021-12-06 10:03:46	2021-12-06 10:05:10
573	Diourbel	SC SESEC 1	SESEC 0577	36(1,D5)	2	1	-2.5		Diourbel	School-Cite Basse	Cite Basse	SCSES0577	14.646	-16.2446	34.75	4.934	1638785136171.jpg	https://kc.kobotoolbox.org/media/original?media_file=jgomis%2Fattachments%2F8439609f265a4012a93e47ac149f6df6%2Fb9b0b981-2992-4611-9bd8-8a5eb424489d%2F1638785136171.jpg	128439056	2021-12-06 11:17:14	559	2021-12-06	SCSES0577	SCSES0577	7	Masculin	CITE BASSE	Oui	Négatif	Oui	CPS		Non		2021-12-06 11:17:14	2021-12-06 10:05:15	2021-12-06 10:07:10
574	Diourbel	SC SESEC 9	SESEC 0578	50(1,B7)	48	21	6.5		Diourbel	School-Cite Basse	Cite Basse	SCSES0578	14.646	-16.2446	31.8753	5.702	1638785252112.jpg	https://kc.kobotoolbox.org/media/original?media_file=jgomis%2Fattachments%2F8439609f265a4012a93e47ac149f6df6%2F98ea6841-1b62-43f3-8367-de1ad446b217%2F1638785252112.jpg	128439060	2021-12-06 11:17:15	560	2021-12-06	SCSES0578		7	Féminin	CITE BASSE	Oui	Négatif	Oui	CPS		Non		2021-12-06 11:17:15	2021-12-06 10:07:14	2021-12-06 10:09:32
575	Diourbel	SC SESEC 1	SESEC 0579	35(1,C5)	1	1	5.5		Diourbel	School-Cite Basse	Cite Basse	SCSES0579	14.6461	-16.2447	27.4951	4.484	1638779753188.jpg	https://kc.kobotoolbox.org/media/original?media_file=jgomis%2Fattachments%2F8439609f265a4012a93e47ac149f6df6%2F0d9b7da5-3b25-4b4a-b202-166d1f39d416%2F1638779753188.jpg	128438296	2021-12-06 11:13:14	525	2021-12-06	SCSES0579		6	Féminin	CIB	Oui	Négatif	Oui	CPS		Non		2021-12-06 11:13:14	2021-12-06 08:34:59	2021-12-06 11:12:55
576	Diourbel	SC SESEC 1	SESEC 0580	39(1,G5)	0	1	11		Diourbel	School-Cite Basse	Cite Basse	SCSES0580	14.6461	-16.2447	27.4951	4.484	1638779753188.jpg	https://kc.kobotoolbox.org/media/original?media_file=jgomis%2Fattachments%2F8439609f265a4012a93e47ac149f6df6%2F0d9b7da5-3b25-4b4a-b202-166d1f39d416%2F1638779753188.jpg	128438296	2021-12-06 11:13:14	525	2021-12-06	SCSES0580		6	Masculin	CIB	Oui	Négatif	Oui	CPS		Non		2021-12-06 11:13:14	2021-12-06 08:34:59	2021-12-06 11:12:55
577	Diourbel	SC SESEC 1	SESEC 0581	40(1,H5)	1	1	-5		Diourbel	School-Cite Basse	Cite Basse	SCSES0581	14.6461	-16.2447	27.4951	4.484	1638779753188.jpg	https://kc.kobotoolbox.org/media/original?media_file=jgomis%2Fattachments%2F8439609f265a4012a93e47ac149f6df6%2F0d9b7da5-3b25-4b4a-b202-166d1f39d416%2F1638779753188.jpg	128438296	2021-12-06 11:13:14	525	2021-12-06	SCSES0581		6	Masculin	CIB	Oui	Négatif	Oui	CPS		Non		2021-12-06 11:13:14	2021-12-06 08:34:59	2021-12-06 11:12:55
578	Diourbel	SC SESEC 1	SESEC 0582	43(1,C6)	1	1	-4		Diourbel	School-Cite Basse	Cite Basse	SCSES0582	14.6461	-16.2447	27.4951	4.484	1638779753188.jpg	https://kc.kobotoolbox.org/media/original?media_file=jgomis%2Fattachments%2F8439609f265a4012a93e47ac149f6df6%2F0d9b7da5-3b25-4b4a-b202-166d1f39d416%2F1638779753188.jpg	128438296	2021-12-06 11:13:14	525	2021-12-06	SCSES0582		6	Féminin	CIB	Oui	Négatif	Oui	CPS		Non		2021-12-06 11:13:14	2021-12-06 08:34:59	2021-12-06 11:12:55
579	Diourbel	SC SESEC 1	SESEC 0583	47(1,G6)	1.5	1	-4		Diourbel	School-Cite Basse	Cite Basse	SCSES0583	14.6461	-16.2447	27.4951	4.484	1638779753188.jpg	https://kc.kobotoolbox.org/media/original?media_file=jgomis%2Fattachments%2F8439609f265a4012a93e47ac149f6df6%2F0d9b7da5-3b25-4b4a-b202-166d1f39d416%2F1638779753188.jpg	128438296	2021-12-06 11:13:14	525	2021-12-06	SCSES0583		6	Féminin	CIB	Oui	Négatif	Oui	CPS		Non		2021-12-06 11:13:14	2021-12-06 08:34:59	2021-12-06 11:12:55
580	Diourbel	SC SESEC 1	SESEC 0584	48(1,H6)	1	1	-4		Diourbel	School-Cite Basse	Cite Basse	SCSES0584	14.6461	-16.2447	27.4951	4.484	1638779753188.jpg	https://kc.kobotoolbox.org/media/original?media_file=jgomis%2Fattachments%2F8439609f265a4012a93e47ac149f6df6%2F0d9b7da5-3b25-4b4a-b202-166d1f39d416%2F1638779753188.jpg	128438296	2021-12-06 11:13:14	525	2021-12-06	SCSES0584		6	Masculin	CIB	Oui	Négatif	Oui	CPS		Non		2021-12-06 11:13:14	2021-12-06 08:34:59	2021-12-06 11:12:55
581	Diourbel	SC SESEC 1	SESEC 0585	49(1,A7)	1	1	-4		Diourbel	School-Cite Basse	Cite Basse	SCSES0585	14.6461	-16.2447	27.4951	4.484	1638779753188.jpg	https://kc.kobotoolbox.org/media/original?media_file=jgomis%2Fattachments%2F8439609f265a4012a93e47ac149f6df6%2F0d9b7da5-3b25-4b4a-b202-166d1f39d416%2F1638779753188.jpg	128438296	2021-12-06 11:13:14	525	2021-12-06	SCSES0585		6	Masculin	CIB	Oui	Négatif	Oui	CPS		Non		2021-12-06 11:13:14	2021-12-06 08:34:59	2021-12-06 11:12:55
582	Diourbel	SC SESEC 1	SESEC 0586	50(1,B7)	1	1	-5		Diourbel	School-Cite Basse	Cite Basse	SCSES0586	14.6461	-16.2447	27.4951	4.484	1638779753188.jpg	https://kc.kobotoolbox.org/media/original?media_file=jgomis%2Fattachments%2F8439609f265a4012a93e47ac149f6df6%2F0d9b7da5-3b25-4b4a-b202-166d1f39d416%2F1638779753188.jpg	128438296	2021-12-06 11:13:14	525	2021-12-06	SCSES0586		7	Masculin	CIB	Oui	Négatif	Oui	CPS		Non		2021-12-06 11:13:14	2021-12-06 08:34:59	2021-12-06 11:12:55
583	Diourbel	SC SESEC 1	SESEC 0587	37(1,E5)	1	1	-4		Diourbel	School-Cite Basse	Cite Basse	SCSES0587	14.6461	-16.2447	27.4951	4.484	1638779753188.jpg	https://kc.kobotoolbox.org/media/original?media_file=jgomis%2Fattachments%2F8439609f265a4012a93e47ac149f6df6%2F0d9b7da5-3b25-4b4a-b202-166d1f39d416%2F1638779753188.jpg	128438296	2021-12-06 11:13:14	525	2021-12-06	SCSES0587		6	Masculin	CIB	Oui	Négatif	Oui	CPS		Non		2021-12-06 11:13:14	2021-12-06 08:34:59	2021-12-06 11:12:55
584	Diourbel	SC SESEC 9	SESEC 0588	30(1,F4)	36	20	5.5		Diourbel	School-Cite Basse	Cite Basse	SCSES0588	14.6461	-16.2447	27.4951	4.484	1638779753188.jpg	https://kc.kobotoolbox.org/media/original?media_file=jgomis%2Fattachments%2F8439609f265a4012a93e47ac149f6df6%2F0d9b7da5-3b25-4b4a-b202-166d1f39d416%2F1638779753188.jpg	128438296	2021-12-06 11:13:14	525	2021-12-06	SCSES0588		6	Masculin	CIB	Oui	Négatif	Oui	CPS		Non		2021-12-06 11:13:14	2021-12-06 08:34:59	2021-12-06 11:12:55
585	Diourbel	SC SESEC 8	SESEC 0589	57(1,A8)	32	25.5	9.25		Diourbel	School-Cite Basse	Cite Basse	SCSES0589	14.6461	-16.2447	27.4951	4.484	1638779753188.jpg	https://kc.kobotoolbox.org/media/original?media_file=jgomis%2Fattachments%2F8439609f265a4012a93e47ac149f6df6%2F0d9b7da5-3b25-4b4a-b202-166d1f39d416%2F1638779753188.jpg	128438296	2021-12-06 11:13:14	525	2021-12-06	SCSES0589		6	Masculin	CIB	Oui	Négatif	Oui	CPS		Non		2021-12-06 11:13:14	2021-12-06 08:34:59	2021-12-06 11:12:55
586	Diourbel		SESEC 0590						Diourbel	School-Cite Basse	Cite Basse	SCSES0590	14.6461	-16.2447	27.4951	4.484	1638779753188.jpg	https://kc.kobotoolbox.org/media/original?media_file=jgomis%2Fattachments%2F8439609f265a4012a93e47ac149f6df6%2F0d9b7da5-3b25-4b4a-b202-166d1f39d416%2F1638779753188.jpg	128438296	2021-12-06 11:13:14	525	2021-12-06	SCSES0590		6	Féminin	CIB	Oui	Négatif	Oui	CPS		Non		2021-12-06 11:13:14	2021-12-06 08:34:59	2021-12-06 11:12:55
587	Diourbel	SC SESEC 1	SESEC 0591	71(1,G9)	0	1	-5		Diourbel	School-Cite Basse	Cite Basse	SCSES0591	14.6461	-16.2447	27.4951	4.484	1638779753188.jpg	https://kc.kobotoolbox.org/media/original?media_file=jgomis%2Fattachments%2F8439609f265a4012a93e47ac149f6df6%2F0d9b7da5-3b25-4b4a-b202-166d1f39d416%2F1638779753188.jpg	128438296	2021-12-06 11:13:14	525	2021-12-06	SCSES0591		6	Féminin	CIB	Oui	Négatif	Oui	CPS		Non		2021-12-06 11:13:14	2021-12-06 08:34:59	2021-12-06 11:12:55
588	Diourbel	SC SESEC 1	SESEC 0592	77(1,E10)	1	1	-5		Diourbel	School-Cite Basse	Cite Basse	SCSES0592	14.6461	-16.2447	27.4951	4.484	1638779753188.jpg	https://kc.kobotoolbox.org/media/original?media_file=jgomis%2Fattachments%2F8439609f265a4012a93e47ac149f6df6%2F0d9b7da5-3b25-4b4a-b202-166d1f39d416%2F1638779753188.jpg	128438296	2021-12-06 11:13:14	525	2021-12-06	SCSES0592		6	Masculin	CIB	Oui	Négatif	Oui	CPS		Non		2021-12-06 11:13:14	2021-12-06 08:34:59	2021-12-06 11:12:55
589	Diourbel	SC SESEC 1	SESEC 0593	76(1,D10)	1	1	-5		Diourbel	School-Cite Basse	Cite Basse	SCSES0593	14.6461	-16.2447	27.4951	4.484	1638779753188.jpg	https://kc.kobotoolbox.org/media/original?media_file=jgomis%2Fattachments%2F8439609f265a4012a93e47ac149f6df6%2F0d9b7da5-3b25-4b4a-b202-166d1f39d416%2F1638779753188.jpg	128438296	2021-12-06 11:13:14	525	2021-12-06	SCSES0593		6	Féminin	CIB	Oui	Négatif	Oui	CPS		Non		2021-12-06 11:13:14	2021-12-06 08:34:59	2021-12-06 11:12:55
590	Diourbel	SC SESEC 1	SESEC 0594	75(1,C10)	2	1	-6		Diourbel	School-Cite Basse	Cite Basse	SCSES0594	14.6461	-16.2447	27.4951	4.484	1638779753188.jpg	https://kc.kobotoolbox.org/media/original?media_file=jgomis%2Fattachments%2F8439609f265a4012a93e47ac149f6df6%2F0d9b7da5-3b25-4b4a-b202-166d1f39d416%2F1638779753188.jpg	128438296	2021-12-06 11:13:14	525	2021-12-06	SCSES0594		6	Masculin	CIB	Oui	Négatif	Oui	CPS		Non		2021-12-06 11:13:14	2021-12-06 08:34:59	2021-12-06 11:12:55
591	Diourbel	SC SESEC 8	SESEC 0595	73(1,A10)	20	12.5	6.25		Diourbel	School-Cite Basse	Cite Basse	SCSES0595	14.6461	-16.2447	27.4951	4.484	1638779753188.jpg	https://kc.kobotoolbox.org/media/original?media_file=jgomis%2Fattachments%2F8439609f265a4012a93e47ac149f6df6%2F0d9b7da5-3b25-4b4a-b202-166d1f39d416%2F1638779753188.jpg	128438296	2021-12-06 11:13:14	525	2021-12-06	SCSES0595		6	Masculin	CIB	Oui	Négatif	Oui	CPS		Non		2021-12-06 11:13:14	2021-12-06 08:34:59	2021-12-06 11:12:55
592	Diourbel		SESEC 0596						Diourbel	School-Cite Basse	Cite Basse	SCSES0596	14.646	-16.2446	30.2379	8.69	1638785796799.jpg	https://kc.kobotoolbox.org/media/original?media_file=jgomis%2Fattachments%2F8439609f265a4012a93e47ac149f6df6%2F2a7d6e6c-0449-40d5-a7a7-04d996245f65%2F1638785796799.jpg	128439064	2021-12-06 11:17:15	561	2021-12-06	SCSES0596		7	Féminin	CITE BASSE	Oui	Positif	Oui	CPS		Non		2021-12-06 11:17:15	2021-12-06 10:16:15	2021-12-06 10:21:54
593	Diourbel	SC SESEC 1	SESEC 0597	78(1,F10)	1	2	-6		Diourbel	School-Cite Basse	Cite Basse	SCSES0597	14.646	-16.2446	30.6733	12.61	1638785844800.jpg	https://kc.kobotoolbox.org/media/original?media_file=jgomis%2Fattachments%2F8439609f265a4012a93e47ac149f6df6%2F253cddfe-615c-4c64-8529-a754ca855e8e%2F1638785844800.jpg	128439067	2021-12-06 11:17:16	562	2021-12-06	SCSES0597		7	Masculin	CITE BASSE	Oui	Négatif	Oui	CPS		Non		2021-12-06 11:17:16	2021-12-06 10:17:10	2021-12-06 10:22:12
594	Diourbel	SC SESEC 1	SESEC 0598	74(1,B10)	1	1	-5		Diourbel	School-Cite Basse	Cite Basse	SCSES0598	14.646	-16.2446	19.4999	12.572	1638786154265.jpg	https://kc.kobotoolbox.org/media/original?media_file=jgomis%2Fattachments%2F8439609f265a4012a93e47ac149f6df6%2Fe555f09f-c87c-4e59-ba66-f39dffe5186c%2F1638786154265.jpg	128439068	2021-12-06 11:17:17	563	2021-12-06	SCSES0598	SCSES0598	6	Féminin	CITE BASSE	Oui	Négatif	Oui	CPS		Non		2021-12-06 11:17:17	2021-12-06 10:22:14	2021-12-06 10:23:20
595	Diourbel	SC SESEC 1	SESEC 0599	73(1,A10)	0	1	-5		Diourbel	School-Cite Basse	Cite Basse	SCSES0599	14.646	-16.2445	21.2208	14.748	1638786219190.jpg	https://kc.kobotoolbox.org/media/original?media_file=jgomis%2Fattachments%2F8439609f265a4012a93e47ac149f6df6%2F64b53f7b-5a1c-492b-bc27-0683692dc841%2F1638786219190.jpg	128439071	2021-12-06 11:17:17	564	2021-12-06	SCSES0599		15	Masculin	CITE BASSE	Oui	Négatif	Oui	CPS		Non		2021-12-06 11:17:17	2021-12-06 10:23:23	2021-12-06 10:25:15
596	Diourbel	SC SESEC 1	SESEC 0600	72(1,H9)	1	1.5	5		Diourbel	School-Cite Basse	Cite Basse	SCSES0600	14.646	-16.2445	10.108	10.085	1638786356313.jpg	https://kc.kobotoolbox.org/media/original?media_file=jgomis%2Fattachments%2F8439609f265a4012a93e47ac149f6df6%2F60219966-afe5-4aa6-af31-0a5e417e7ae7%2F1638786356313.jpg	128439075	2021-12-06 11:17:18	565	2021-12-06	SCSES0600		7	Masculin	CITE BASSE	Oui	Négatif	Oui	CPS		Non		2021-12-06 11:17:18	2021-12-06 10:25:38	2021-12-06 10:27:14
597	Diourbel	SC SESEC 1	SESEC 0601	79(1,G10)	1	2	-4		Diourbel	School-Cite Basse	Cite Basse	SCSES0601	14.646	-16.2447	55.6179	9.08	1638786453295.jpg	https://kc.kobotoolbox.org/media/original?media_file=jgomis%2Fattachments%2F8439609f265a4012a93e47ac149f6df6%2F44d72614-3dce-409d-87e6-1003ce14de14%2F1638786453295.jpg	128439079	2021-12-06 11:17:19	566	2021-12-06	SCSES0601		6	Féminin	CITE BASSE	Oui	Négatif	Oui	CPS		Non		2021-12-06 11:17:19	2021-12-06 10:27:17	2021-12-06 10:31:29
598	Diourbel	SC SESEC 1	SESEC 0602	80(1,H10)	0	1	-6		Diourbel	School-Cite Basse	Cite Basse	SCSES0602	14.646	-16.2446	25.134	11.628	1638786716830.jpg	https://kc.kobotoolbox.org/media/original?media_file=jgomis%2Fattachments%2F8439609f265a4012a93e47ac149f6df6%2Ff5f5ab2d-00a4-448a-bb4c-6b876474f296%2F1638786716830.jpg	128439081	2021-12-06 11:17:19	567	2021-12-06	SCSES0602		6	Féminin	CITE BASSE	Oui	Négatif	Oui	CPS		Non		2021-12-06 11:17:19	2021-12-06 10:31:40	2021-12-06 10:33:15
599	Diourbel	SC SESEC 1	SESEC 0603	81(1,A11)	2	2	0.5		Diourbel	School-Cite Basse	Cite Basse	SCSES0603	14.646	-16.2446	47.3411	11.047	1638786816224.jpg	https://kc.kobotoolbox.org/media/original?media_file=jgomis%2Fattachments%2F8439609f265a4012a93e47ac149f6df6%2F83b5af31-8b12-434a-b45c-af19527e7b8b%2F1638786816224.jpg	128439083	2021-12-06 11:17:20	568	2021-12-06	SCSES0603		6	Féminin	CITE BASSE	Oui	Négatif	Oui	CPS		Non		2021-12-06 11:17:20	2021-12-06 10:33:17	2021-12-06 10:34:55
600	Diourbel	SC SESEC 1	SESEC 0604	82(1,B11)	2	2	-5		Diourbel	School-Cite Basse	Cite Basse	SCSES0604	14.646	-16.2447	46.409	12.891	1638786917784.jpg	https://kc.kobotoolbox.org/media/original?media_file=jgomis%2Fattachments%2F8439609f265a4012a93e47ac149f6df6%2F89304731-474c-4022-8172-822338980648%2F1638786917784.jpg	128439086	2021-12-06 11:17:21	569	2021-12-06	SCSES0604		7	Masculin	CITE BASSE	Oui	Négatif	Oui	CPS		Non		2021-12-06 11:17:21	2021-12-06 10:34:59	2021-12-06 10:36:42
601	Diourbel	SC SESEC 9	SESEC 0605	35(1,C5)	37	27	6.5		Diourbel	School-Cite Basse	Cite Basse	SCSES0605	14.646	-16.2446	52.4126	7.863	1638787022513.jpg	https://kc.kobotoolbox.org/media/original?media_file=jgomis%2Fattachments%2F8439609f265a4012a93e47ac149f6df6%2F9bb16246-e43b-4152-8d27-e9f80e29e52f%2F1638787022513.jpg	128439089	2021-12-06 11:17:21	570	2021-12-06	SCSES0605		7	Masculin	CITE BASSE	Oui	Négatif	Oui	CPS		Non		2021-12-06 11:17:21	2021-12-06 10:36:44	2021-12-06 10:37:38
602	Diourbel	SC SESEC 1	SESEC 0606	83(1,C11)	1	0	-4		Diourbel	School-Cite Basse	Cite Basse	SCSES0606	14.646	-16.2446	45.8496	5.538	1638787079282.jpg	https://kc.kobotoolbox.org/media/original?media_file=jgomis%2Fattachments%2F8439609f265a4012a93e47ac149f6df6%2F2fbdebd7-db65-4195-a4e6-6181e8126535%2F1638787079282.jpg	128439092	2021-12-06 11:17:22	571	2021-12-06	SCSES0606		7	Féminin	CITE BASSE	Oui	Négatif	Oui	CPS		Non		2021-12-06 11:17:22	2021-12-06 10:37:43	2021-12-06 10:39:51
603	Diourbel	SC SESEC 1	SESEC 0607	84(1,D11)	1	1	-4		Diourbel	School-Cite Basse	Cite Basse	SCSES0607	14.646	-16.2446	52.1027	13.048	1638787211425.jpg	https://kc.kobotoolbox.org/media/original?media_file=jgomis%2Fattachments%2F8439609f265a4012a93e47ac149f6df6%2Feb011f3f-9213-4d14-bc87-171d4eda09e5%2F1638787211425.jpg	128439096	2021-12-06 11:17:23	572	2021-12-06	SCSES0607		6	Féminin	CITE BASSE	Oui	Négatif	Oui	CPS		Non		2021-12-06 11:17:23	2021-12-06 10:39:54	2021-12-06 10:42:22
604	Diourbel	SC SESEC 1	SESEC 0608	70(1,F9)	1	2	NaN		Diourbel	School-Cite Basse	Cite Basse	SCSES0608	14.646	-16.2446	28.8113	11.705	1638787364833.jpg	https://kc.kobotoolbox.org/media/original?media_file=jgomis%2Fattachments%2F8439609f265a4012a93e47ac149f6df6%2Fd08f2b66-5478-4666-b6db-dc7004814c51%2F1638787364833.jpg	128439100	2021-12-06 11:17:23	573	2021-12-06	SCSES0608		6	Féminin	CITE BASSE	Oui	Négatif	Oui	CPS		Non		2021-12-06 11:17:23	2021-12-06 10:42:26	2021-12-06 10:43:28
605	Diourbel	SC SESEC 1	SESEC 0609	69(1,E9)	2	1	-6		Diourbel	School-Cite Basse	Cite Basse	SCSES0609	14.646	-16.2445	20.4296	14.712	1638787431317.jpg	https://kc.kobotoolbox.org/media/original?media_file=jgomis%2Fattachments%2F8439609f265a4012a93e47ac149f6df6%2F96c3330c-8a72-44f4-bb54-d753b783247c%2F1638787431317.jpg	128439103	2021-12-06 11:17:24	574	2021-12-06	SCSES0609	SCSES0609	7	Masculin	CITE BASSE		Négatif	Oui	CPS		Non		2021-12-06 11:17:24	2021-12-06 10:43:34	2021-12-06 10:58:48
606	Diourbel	SC SESEC 1	SESEC 0610	85(1,E11)	1	1	-4		Diourbel	School-Cite Basse	Cite Basse	SCSES0610	14.646	-16.2445	32.2139	9.432	1638788349282.jpg	https://kc.kobotoolbox.org/media/original?media_file=jgomis%2Fattachments%2F8439609f265a4012a93e47ac149f6df6%2Fc06e3699-1e90-4189-a223-f7f63e27c9ca%2F1638788349282.jpg	128439105	2021-12-06 11:17:24	575	2021-12-06	SCSES0610		6	Masculin	CITE BASSE	Oui	Négatif	Oui	CPS		Non		2021-12-06 11:17:24	2021-12-06 10:58:53	2021-12-06 11:01:13
607	Diourbel	SC SESEC 3	SESEC 0611	6(1,F1)	1.5	1	1		Diourbel	School-Cite Basse	Cite Basse	SCSES0611	14.646	-16.2445	27.2674	6.658	1638788496000.jpg	https://kc.kobotoolbox.org/media/original?media_file=jgomis%2Fattachments%2F8439609f265a4012a93e47ac149f6df6%2Ff4fe6228-73c9-4084-9f71-f21e462e9efe%2F1638788496000.jpg	128439111	2021-12-06 11:17:25	576	2021-12-06	SCSES0611		7	Féminin	CITE BASSE	Oui	Négatif	Oui	CPS		Non		2021-12-06 11:17:25	2021-12-06 11:01:18	2021-12-06 11:02:49
608	Diourbel	SC SESEC 3	SESEC 0612	5(1,E1)	0.5	1	0		Diourbel	School-Cite Basse	Cite Basse	SCSES0612	14.646	-16.2445	2.99769	11.526	1638788589837.jpg	https://kc.kobotoolbox.org/media/original?media_file=jgomis%2Fattachments%2F8439609f265a4012a93e47ac149f6df6%2Fe922677c-446d-41e2-a757-052051c086fd%2F1638788589837.jpg	128439115	2021-12-06 11:17:26	577	2021-12-06	SCSES0612		8	Féminin	CITE BASSE	Oui	Négatif	Oui	CPS		Non		2021-12-06 11:17:26	2021-12-06 11:02:52	2021-12-06 11:04:18
609	Diourbel	SC SESEC 3	SESEC 0613	4(1,D1)	0.5	0	1		Diourbel	School-Cite Basse	Cite Basse	SCSES0613	14.6461	-16.2447	27.4951	4.484	1638779753188.jpg	https://kc.kobotoolbox.org/media/original?media_file=jgomis%2Fattachments%2F8439609f265a4012a93e47ac149f6df6%2F0d9b7da5-3b25-4b4a-b202-166d1f39d416%2F1638779753188.jpg	128438296	2021-12-06 11:13:14	525	2021-12-06	SCSES0613		6	Masculin	CIB	Oui	Négatif	Oui	CPS		Non		2021-12-06 11:13:14	2021-12-06 08:34:59	2021-12-06 11:12:55
610	Diourbel	SC SESEC 3	SESEC 0614	3(1,C1)	0.5	0	1		Diourbel	School-Cite Basse	Cite Basse	SCSES0614	14.6461	-16.2447	27.4951	4.484	1638779753188.jpg	https://kc.kobotoolbox.org/media/original?media_file=jgomis%2Fattachments%2F8439609f265a4012a93e47ac149f6df6%2F0d9b7da5-3b25-4b4a-b202-166d1f39d416%2F1638779753188.jpg	128438296	2021-12-06 11:13:14	525	2021-12-06	SCSES0614		6	Féminin	CIB	Oui	Négatif	Oui	CPS		Non		2021-12-06 11:13:14	2021-12-06 08:34:59	2021-12-06 11:12:55
611	Diourbel	SC SESEC 3	SESEC 0615	2(1,B1)	0.5	0	1		Diourbel	School-Cite Basse	Cite Basse	SCSES0615	14.6461	-16.2447	27.4951	4.484	1638779753188.jpg	https://kc.kobotoolbox.org/media/original?media_file=jgomis%2Fattachments%2F8439609f265a4012a93e47ac149f6df6%2F0d9b7da5-3b25-4b4a-b202-166d1f39d416%2F1638779753188.jpg	128438296	2021-12-06 11:13:14	525	2021-12-06	SCSES0615		6	Masculin	CIB	Oui	Négatif	Oui	CPS		Non		2021-12-06 11:13:14	2021-12-06 08:34:59	2021-12-06 11:12:55
612	Diourbel	SC SESEC 3	SESEC 0616	1(1,A1)	0.5	0	0		Diourbel	School-Cite Basse	Cite Basse	SCSES0616	14.6461	-16.2447	27.4951	4.484	1638779753188.jpg	https://kc.kobotoolbox.org/media/original?media_file=jgomis%2Fattachments%2F8439609f265a4012a93e47ac149f6df6%2F0d9b7da5-3b25-4b4a-b202-166d1f39d416%2F1638779753188.jpg	128438296	2021-12-06 11:13:14	525	2021-12-06	SCSES0616		6	Masculin	CIB	Oui	Négatif	Oui	CPS		Non		2021-12-06 11:13:14	2021-12-06 08:34:59	2021-12-06 11:12:55
613	Diourbel	SC SESEC 1	SESEC 0617	90(1,B12)	3	1	-5		Diourbel	School-Cite Basse	Cite Basse	SCSES0617	14.6461	-16.2447	27.4951	4.484	1638779753188.jpg	https://kc.kobotoolbox.org/media/original?media_file=jgomis%2Fattachments%2F8439609f265a4012a93e47ac149f6df6%2F0d9b7da5-3b25-4b4a-b202-166d1f39d416%2F1638779753188.jpg	128438296	2021-12-06 11:13:14	525	2021-12-06	SCSES0617		6	Masculin	CIB	Oui	Négatif	Oui	CPS		Non		2021-12-06 11:13:14	2021-12-06 08:34:59	2021-12-06 11:12:55
614	Diourbel	SC SESEC 1	SESEC 0618	89(1,A12)	1	0	9		Diourbel	School-Cite Basse	Cite Basse	SCSES0618	14.6461	-16.2447	27.4951	4.484	1638779753188.jpg	https://kc.kobotoolbox.org/media/original?media_file=jgomis%2Fattachments%2F8439609f265a4012a93e47ac149f6df6%2F0d9b7da5-3b25-4b4a-b202-166d1f39d416%2F1638779753188.jpg	128438296	2021-12-06 11:13:14	525	2021-12-06	SCSES0618		6	Masculin	CIB	Oui	Négatif	Oui	CPS		Non		2021-12-06 11:13:14	2021-12-06 08:34:59	2021-12-06 11:12:55
615	Diourbel	SC SESEC 1	SESEC 0619	88(1,H11)	1	1	-4		Diourbel	School-Cite Basse	Cite Basse	SCSES0619	14.6461	-16.2447	27.4951	4.484	1638779753188.jpg	https://kc.kobotoolbox.org/media/original?media_file=jgomis%2Fattachments%2F8439609f265a4012a93e47ac149f6df6%2F0d9b7da5-3b25-4b4a-b202-166d1f39d416%2F1638779753188.jpg	128438296	2021-12-06 11:13:14	525	2021-12-06	SCSES0619		6	Masculin	CIB	Oui	Négatif	Oui	CPS		Non		2021-12-06 11:13:14	2021-12-06 08:34:59	2021-12-06 11:12:55
616	Diourbel	SC SESEC 1	SESEC 0620	87(1,G11)	1	1	-6		Diourbel	School-Cite Basse	Cite Basse	SCSES0620	14.6461	-16.2447	27.4951	4.484	1638779753188.jpg	https://kc.kobotoolbox.org/media/original?media_file=jgomis%2Fattachments%2F8439609f265a4012a93e47ac149f6df6%2F0d9b7da5-3b25-4b4a-b202-166d1f39d416%2F1638779753188.jpg	128438296	2021-12-06 11:13:14	525	2021-12-06	SCSES0620		6	Masculin	CIB	Oui	Négatif	Oui	CPS		Non		2021-12-06 11:13:14	2021-12-06 08:34:59	2021-12-06 11:12:55
617	Diourbel	SC SESEC 1	SESEC 0621	86(1,F11)	2	2	5		Diourbel	School-Cite Basse	Cite Basse	SCSES0621	14.6461	-16.2447	27.4951	4.484	1638779753188.jpg	https://kc.kobotoolbox.org/media/original?media_file=jgomis%2Fattachments%2F8439609f265a4012a93e47ac149f6df6%2F0d9b7da5-3b25-4b4a-b202-166d1f39d416%2F1638779753188.jpg	128438296	2021-12-06 11:13:14	525	2021-12-06	SCSES0621		6	Masculin	CIB	Oui	Négatif	Oui	CPS		Non		2021-12-06 11:13:14	2021-12-06 08:34:59	2021-12-06 11:12:55
618	Diourbel	SC SESEC 3	SESEC 0622	14(1,F2)	0.5	1	1		Diourbel	School-Cite Basse	Cite Basse	SCSES0622	14.6461	-16.2447	27.4951	4.484	1638779753188.jpg	https://kc.kobotoolbox.org/media/original?media_file=jgomis%2Fattachments%2F8439609f265a4012a93e47ac149f6df6%2F0d9b7da5-3b25-4b4a-b202-166d1f39d416%2F1638779753188.jpg	128438296	2021-12-06 11:13:14	525	2021-12-06	SCSES0622		6	Féminin	CIB	Oui	Négatif	Oui	CPS		Non		2021-12-06 11:13:14	2021-12-06 08:34:59	2021-12-06 11:12:55
619	Diourbel	SC SESEC 3	SESEC 0623	13(1,E2)	0.5	0	0		Diourbel	School-Cite Basse	Cite Basse	SCSES0623	14.6461	-16.2447	27.4951	4.484	1638779753188.jpg	https://kc.kobotoolbox.org/media/original?media_file=jgomis%2Fattachments%2F8439609f265a4012a93e47ac149f6df6%2F0d9b7da5-3b25-4b4a-b202-166d1f39d416%2F1638779753188.jpg	128438296	2021-12-06 11:13:14	525	2021-12-06	SCSES0623		6	Masculin	CIB	Oui	Négatif	Oui	CPS		Non		2021-12-06 11:13:14	2021-12-06 08:34:59	2021-12-06 11:12:55
620	Diourbel	SC SESEC 3	SESEC 0624	12(1,D2)	0.5	0	1		Diourbel	School-Cite Basse	Cite Basse	SCSES0624	14.6461	-16.2447	27.4951	4.484	1638779753188.jpg	https://kc.kobotoolbox.org/media/original?media_file=jgomis%2Fattachments%2F8439609f265a4012a93e47ac149f6df6%2F0d9b7da5-3b25-4b4a-b202-166d1f39d416%2F1638779753188.jpg	128438296	2021-12-06 11:13:14	525	2021-12-06	SCSES0624		6	Féminin	CIB	Oui	Négatif	Oui	CPS		Non		2021-12-06 11:13:14	2021-12-06 08:34:59	2021-12-06 11:12:55
621	Diourbel	SC SESEC 3	SESEC 0625	11(1,C2)	0.5	0	0.5		Diourbel	School-Cite Basse	Cite Basse	SCSES0625	14.6461	-16.2447	27.4951	4.484	1638779753188.jpg	https://kc.kobotoolbox.org/media/original?media_file=jgomis%2Fattachments%2F8439609f265a4012a93e47ac149f6df6%2F0d9b7da5-3b25-4b4a-b202-166d1f39d416%2F1638779753188.jpg	128438296	2021-12-06 11:13:14	525	2021-12-06	SCSES0625		6	Masculin	CIB	Oui	Négatif	Oui	CPS		Non		2021-12-06 11:13:14	2021-12-06 08:34:59	2021-12-06 11:12:55
622	Diourbel	SC SESEC 3	SESEC 0626	10(1,B2)	0.5	0	1		Diourbel	School-Cite Basse	Cite Basse	SCSES0626	14.6461	-16.2447	27.4951	4.484	1638779753188.jpg	https://kc.kobotoolbox.org/media/original?media_file=jgomis%2Fattachments%2F8439609f265a4012a93e47ac149f6df6%2F0d9b7da5-3b25-4b4a-b202-166d1f39d416%2F1638779753188.jpg	128438296	2021-12-06 11:13:14	525	2021-12-06	SCSES0626		6	Masculin	CIB	Oui	Négatif	Oui	CPS		Non		2021-12-06 11:13:14	2021-12-06 08:34:59	2021-12-06 11:12:55
623	Diourbel	SC SESEC 3	SESEC 0627	9(1,A2)	0.5	1	0		Diourbel	School-Cite Basse	Cite Basse	SCSES0627	14.6461	-16.2447	27.4951	4.484	1638779753188.jpg	https://kc.kobotoolbox.org/media/original?media_file=jgomis%2Fattachments%2F8439609f265a4012a93e47ac149f6df6%2F0d9b7da5-3b25-4b4a-b202-166d1f39d416%2F1638779753188.jpg	128438296	2021-12-06 11:13:14	525	2021-12-06	SCSES0627		6	Masculin	CIB	Oui	Négatif	Oui	CPS		Non		2021-12-06 11:13:14	2021-12-06 08:34:59	2021-12-06 11:12:55
624	Diourbel	SC SESEC 3	SESEC 0628	8(1,H1)	1.5	1	0		Diourbel	School-Cite Basse	Cite Basse	SCSES0628	14.6461	-16.2447	27.4951	4.484	1638779753188.jpg	https://kc.kobotoolbox.org/media/original?media_file=jgomis%2Fattachments%2F8439609f265a4012a93e47ac149f6df6%2F0d9b7da5-3b25-4b4a-b202-166d1f39d416%2F1638779753188.jpg	128438296	2021-12-06 11:13:14	525	2021-12-06	SCSES0628		6	Féminin	CIB	Oui	Négatif	Oui	CPS		Non		2021-12-06 11:13:14	2021-12-06 08:34:59	2021-12-06 11:12:55
625	Diourbel	SC SESEC 3	SESEC 0629	7(1,G1)	0.5	1	1		Diourbel	School-Cite Basse	Cite Basse	SCSES0629	14.6461	-16.2447	27.4951	4.484	1638779753188.jpg	https://kc.kobotoolbox.org/media/original?media_file=jgomis%2Fattachments%2F8439609f265a4012a93e47ac149f6df6%2F0d9b7da5-3b25-4b4a-b202-166d1f39d416%2F1638779753188.jpg	128438296	2021-12-06 11:13:14	525	2021-12-06	SCSES0629		7	Féminin	CIB	Oui	Négatif	Oui	CPS		Non		2021-12-06 11:13:14	2021-12-06 08:34:59	2021-12-06 11:12:55
626	Diourbel	SC SESEC 3	SESEC 0630	15(1,G2)	0.5	0	1		Diourbel	School-Cite Basse	Cite Basse	SCSES0630	14.646	-16.2446	59.1432	4.628	1638789377107.jpg	https://kc.kobotoolbox.org/media/original?media_file=jgomis%2Fattachments%2F8439609f265a4012a93e47ac149f6df6%2Fb22d4792-7552-44be-9958-c6bc1bad6382%2F1638789377107.jpg	128457578	2021-12-06 13:03:36	581	2021-12-06	SCSES0630		7	Masculin	CIB	Oui	Négatif	Oui	CPS		Non		2021-12-06 13:03:36	2021-12-06 11:15:28	2021-12-06 13:03:21
627	Diourbel	SC SESEC 1	SESEC 0631	61(1,E8)	0	1	-5		Diourbel	School-Cite Basse	Cite Basse	SCSES0631	14.646	-16.2446	59.1432	4.628	1638789377107.jpg	https://kc.kobotoolbox.org/media/original?media_file=jgomis%2Fattachments%2F8439609f265a4012a93e47ac149f6df6%2Fb22d4792-7552-44be-9958-c6bc1bad6382%2F1638789377107.jpg	128457578	2021-12-06 13:03:36	581	2021-12-06	SCSES0631		7	Féminin	CIB	Oui	Négatif	Oui	CPS		Non		2021-12-06 13:03:36	2021-12-06 11:15:28	2021-12-06 13:03:21
628	Diourbel	SC SESEC 1	SESEC 0632	59(1,C8)	1	2	-4		Diourbel	School-Cite Basse	Cite Basse	SCSES0632	14.646	-16.2446	59.1432	4.628	1638789377107.jpg	https://kc.kobotoolbox.org/media/original?media_file=jgomis%2Fattachments%2F8439609f265a4012a93e47ac149f6df6%2Fb22d4792-7552-44be-9958-c6bc1bad6382%2F1638789377107.jpg	128457578	2021-12-06 13:03:36	581	2021-12-06	SCSES0632		14	Féminin	CIB	Oui	Négatif	Oui	CPS		Non		2021-12-06 13:03:36	2021-12-06 11:15:28	2021-12-06 13:03:21
629	Diourbel	SC SESEC 1	SESEC 0633	58(1,B8)	1	0	-3		Diourbel	School-Cite Basse	Cite Basse	SCSES0633	14.646	-16.2446	59.1432	4.628	1638789377107.jpg	https://kc.kobotoolbox.org/media/original?media_file=jgomis%2Fattachments%2F8439609f265a4012a93e47ac149f6df6%2Fb22d4792-7552-44be-9958-c6bc1bad6382%2F1638789377107.jpg	128457578	2021-12-06 13:03:36	581	2021-12-06	SCSES0633		7	Féminin	CIB	Oui	Négatif	Oui	CPS		Non		2021-12-06 13:03:36	2021-12-06 11:15:28	2021-12-06 13:03:21
630	Diourbel	SC SESEC 1	SESEC 0634	57(1,A8)	0	0	-5		Diourbel	School-Cite Basse	Cite Basse	SCSES0634	14.646	-16.2446	59.1432	4.628	1638789377107.jpg	https://kc.kobotoolbox.org/media/original?media_file=jgomis%2Fattachments%2F8439609f265a4012a93e47ac149f6df6%2Fb22d4792-7552-44be-9958-c6bc1bad6382%2F1638789377107.jpg	128457578	2021-12-06 13:03:36	581	2021-12-06	SCSES0634		14	Masculin	CIB	Oui	Négatif	Oui	CPS		Non		2021-12-06 13:03:36	2021-12-06 11:15:28	2021-12-06 13:03:21
631	Diourbel	SC SESEC 1	SESEC 0635	56(1,H7)	1	1	-5		Diourbel	School-Cite Basse	Cite Basse	SCSES0635	14.646	-16.2446	59.1432	4.628	1638789377107.jpg	https://kc.kobotoolbox.org/media/original?media_file=jgomis%2Fattachments%2F8439609f265a4012a93e47ac149f6df6%2Fb22d4792-7552-44be-9958-c6bc1bad6382%2F1638789377107.jpg	128457578	2021-12-06 13:03:36	581	2021-12-06	SCSES0635		7	Féminin	CIB	Oui	Négatif	Oui	CPS		Non		2021-12-06 13:03:36	2021-12-06 11:15:28	2021-12-06 13:03:21
632	Diourbel	SC SESEC 1	SESEC 0636	55(1,G7)	1	1	-3		Diourbel	School-Cite Basse	Cite Basse	SCSES0636	14.646	-16.2446	59.1432	4.628	1638789377107.jpg	https://kc.kobotoolbox.org/media/original?media_file=jgomis%2Fattachments%2F8439609f265a4012a93e47ac149f6df6%2Fb22d4792-7552-44be-9958-c6bc1bad6382%2F1638789377107.jpg	128457578	2021-12-06 13:03:36	581	2021-12-06	SCSES0636		7	Féminin	CIB	Oui	Négatif	Oui	CPS		Non		2021-12-06 13:03:36	2021-12-06 11:15:28	2021-12-06 13:03:21
633	Diourbel	SC SESEC 1	SESEC 0637	54(1,F7)	1	1	-4		Diourbel	School-Cite Basse	Cite Basse	SCSES0637	14.646	-16.2446	59.1432	4.628	1638789377107.jpg	https://kc.kobotoolbox.org/media/original?media_file=jgomis%2Fattachments%2F8439609f265a4012a93e47ac149f6df6%2Fb22d4792-7552-44be-9958-c6bc1bad6382%2F1638789377107.jpg	128457578	2021-12-06 13:03:36	581	2021-12-06	SCSES0637		7	Masculin	CIB		Négatif	Oui	CPS		Non		2021-12-06 13:03:36	2021-12-06 11:15:28	2021-12-06 13:03:21
634	Diourbel	SC SESEC 1	SESEC 0638	60(1,D8)	1	1	-4		Diourbel	School-Cite Basse	Cite Basse	SCSES0638	14.646	-16.2446	59.1432	4.628	1638789377107.jpg	https://kc.kobotoolbox.org/media/original?media_file=jgomis%2Fattachments%2F8439609f265a4012a93e47ac149f6df6%2Fb22d4792-7552-44be-9958-c6bc1bad6382%2F1638789377107.jpg	128457578	2021-12-06 13:03:36	581	2021-12-06	SCSES0638		7	Masculin	CIB	Oui	Négatif	Oui	CPS		Non		2021-12-06 13:03:36	2021-12-06 11:15:28	2021-12-06 13:03:21
635	Diourbel	SC SESEC 1	SESEC 0639	53(1,E7)	0	1	-0.5		Diourbel	School-Cite Basse	Cite Basse	SCSES0639	14.646	-16.2446	59.1432	4.628	1638789377107.jpg	https://kc.kobotoolbox.org/media/original?media_file=jgomis%2Fattachments%2F8439609f265a4012a93e47ac149f6df6%2Fb22d4792-7552-44be-9958-c6bc1bad6382%2F1638789377107.jpg	128457578	2021-12-06 13:03:36	581	2021-12-06	SCSES0639		7	Féminin	CIB	Oui	Négatif	Oui	CPS		Non		2021-12-06 13:03:36	2021-12-06 11:15:28	2021-12-06 13:03:21
636	Diourbel	SC SESEC 1	SESEC 0640	52(1,D7)	1	1	-5		Diourbel	School-Cite Basse	Cite Basse	SCSES0640	14.646	-16.2446	59.1432	4.628	1638789377107.jpg	https://kc.kobotoolbox.org/media/original?media_file=jgomis%2Fattachments%2F8439609f265a4012a93e47ac149f6df6%2Fb22d4792-7552-44be-9958-c6bc1bad6382%2F1638789377107.jpg	128457578	2021-12-06 13:03:36	581	2021-12-06	SCSES0640		7	Masculin	CIB	Oui	Négatif	Oui	CPS		Non		2021-12-06 13:03:36	2021-12-06 11:15:28	2021-12-06 13:03:21
637	Diourbel	SC SESEC 8	SESEC 0641	74(1,B10)	14	10.5	4.25		Diourbel	School-Cite Basse	Cite Basse	SCSES0641	14.646	-16.2446	59.1432	4.628	1638789377107.jpg	https://kc.kobotoolbox.org/media/original?media_file=jgomis%2Fattachments%2F8439609f265a4012a93e47ac149f6df6%2Fb22d4792-7552-44be-9958-c6bc1bad6382%2F1638789377107.jpg	128457578	2021-12-06 13:03:36	581	2021-12-06	SCSES0641		7	Féminin	CIB	Oui	Négatif	Oui	CPS		Non		2021-12-06 13:03:36	2021-12-06 11:15:28	2021-12-06 13:03:21
638	Diourbel	SC SESEC 1	SESEC 0642	51(1,C7)	1.5	1	3		Diourbel	School-Cite Basse	Cite Basse	SCSES0642	14.646	-16.2446	59.1432	4.628	1638789377107.jpg	https://kc.kobotoolbox.org/media/original?media_file=jgomis%2Fattachments%2F8439609f265a4012a93e47ac149f6df6%2Fb22d4792-7552-44be-9958-c6bc1bad6382%2F1638789377107.jpg	128457578	2021-12-06 13:03:36	581	2021-12-06	SCSES0642		7	Féminin	CIB	Oui	Négatif	Oui	CPS		Non		2021-12-06 13:03:36	2021-12-06 11:15:28	2021-12-06 13:03:21
639	Diourbel	SC SESEC 1	SESEC 0643	68(1,D9)	0	1	-5		Diourbel	School-Cite Basse	Cite Basse	SCSES0643	14.646	-16.2446	59.1432	4.628	1638789377107.jpg	https://kc.kobotoolbox.org/media/original?media_file=jgomis%2Fattachments%2F8439609f265a4012a93e47ac149f6df6%2Fb22d4792-7552-44be-9958-c6bc1bad6382%2F1638789377107.jpg	128457578	2021-12-06 13:03:36	581	2021-12-06	SCSES0643		7	Féminin	CIB	Oui	Négatif	Oui	CPS		Non		2021-12-06 13:03:36	2021-12-06 11:15:28	2021-12-06 13:03:21
640	Diourbel	SC SESEC 1	SESEC 0644	67(1,C9)	1	1	-4		Diourbel	School-Cite Basse	Cite Basse	SCSES0644	14.646	-16.2446	59.1432	4.628	1638789377107.jpg	https://kc.kobotoolbox.org/media/original?media_file=jgomis%2Fattachments%2F8439609f265a4012a93e47ac149f6df6%2Fb22d4792-7552-44be-9958-c6bc1bad6382%2F1638789377107.jpg	128457578	2021-12-06 13:03:36	581	2021-12-06	SCSES0644		7	Féminin	CIB	Oui	Négatif	Oui	CPS		Non		2021-12-06 13:03:36	2021-12-06 11:15:28	2021-12-06 13:03:21
641	Diourbel	SC SESEC 1	SESEC 0645	66(1,B9)	1	1	-4		Diourbel	School-Cite Basse	Cite Basse	SCSES0645	14.646	-16.2446	59.1432	4.628	1638789377107.jpg	https://kc.kobotoolbox.org/media/original?media_file=jgomis%2Fattachments%2F8439609f265a4012a93e47ac149f6df6%2Fb22d4792-7552-44be-9958-c6bc1bad6382%2F1638789377107.jpg	128457578	2021-12-06 13:03:36	581	2021-12-06	SCSES0645		7	Féminin	CIB	Oui	Négatif	Oui	CPS		Non		2021-12-06 13:03:36	2021-12-06 11:15:28	2021-12-06 13:03:21
642	Diourbel	SC SESEC 8	SESEC 0646	64(1,H8)	27	20	7.25		Diourbel	School-Cite Basse	Cite Basse	SCSES0646	14.646	-16.2446	59.1432	4.628	1638789377107.jpg	https://kc.kobotoolbox.org/media/original?media_file=jgomis%2Fattachments%2F8439609f265a4012a93e47ac149f6df6%2Fb22d4792-7552-44be-9958-c6bc1bad6382%2F1638789377107.jpg	128457578	2021-12-06 13:03:36	581	2021-12-06	SCSES0646		7	Féminin	CIB	Oui	Négatif	Oui	CPS		Non		2021-12-06 13:03:36	2021-12-06 11:15:28	2021-12-06 13:03:21
643	Diourbel	SC SESEC 1	SESEC 0647	62(1,F8)	2	1	-5		Diourbel	School-Cite Basse	Cite Basse	SCSES0647	14.646	-16.2445	48.7223	9.579	1638790973386.jpg	https://kc.kobotoolbox.org/media/original?media_file=jgomis%2Fattachments%2F8439609f265a4012a93e47ac149f6df6%2Fd235a56c-f73c-4860-b589-a1f69c092c9c%2F1638790973386.jpg	128462085	2021-12-06 13:31:11	582	2021-12-06	SCSES0647	SCSES0647	7	Masculin	CITE BASSE	Oui	Négatif	Oui	CPS		Non		2021-12-06 13:31:11	2021-12-06 11:42:28	2021-12-06 11:47:26
644	Diourbel	SC SESEC 1	SESEC 0648	63(1,G8)	1	2	-5		Diourbel	School-Cite Basse	Cite Basse	SCSES0648	14.646	-16.2445	25.8423	10.283	1638791266801.jpg	https://kc.kobotoolbox.org/media/original?media_file=jgomis%2Fattachments%2F8439609f265a4012a93e47ac149f6df6%2Fb4dcc34d-bfec-4f85-8404-ab6b97dd5564%2F1638791266801.jpg	128462088	2021-12-06 13:31:12	583	2021-12-06	SCSES0648		8	Masculin	CITE BASSE	Oui	Négatif	Oui	CPS		Non		2021-12-06 13:31:12	2021-12-06 11:47:28	2021-12-06 11:50:48
645	Diourbel	SC SESEC 1	SESEC 0649	64(1,H8)	3	2	-5		Diourbel	School-Cite Basse	Cite Basse	SCSES0649	14.6461	-16.2445	26.0663	11.379	1638791472430.jpg	https://kc.kobotoolbox.org/media/original?media_file=jgomis%2Fattachments%2F8439609f265a4012a93e47ac149f6df6%2F9f5d2803-56bc-49f9-83ea-3041cd712b60%2F1638791472430.jpg	128462093	2021-12-06 13:31:13	584	2021-12-06	SCSES0649		7	Masculin	CITE BASSE	Oui	Négatif	Oui	CPS		Non		2021-12-06 13:31:13	2021-12-06 11:50:54	2021-12-06 11:52:27
646	Diourbel	SC SESEC 1	SESEC 0650	65(1,A9)	1	0	-4		Diourbel	School-Cite Basse	Cite Basse	SCSES0650	14.6461	-16.2444	22.2505	21.022	1638791570154.jpg	https://kc.kobotoolbox.org/media/original?media_file=jgomis%2Fattachments%2F8439609f265a4012a93e47ac149f6df6%2Fc6af3266-542f-44ac-91ce-b0dad525412d%2F1638791570154.jpg	128462097	2021-12-06 13:31:13	585	2021-12-06	SCSES0650		8	Féminin	CITE BASSE	Oui	Négatif	Oui	CPS		Non		2021-12-06 13:31:13	2021-12-06 11:52:32	2021-12-06 11:54:57
647	Diourbel	SC SESEC 2	SESEC 0651	72(1,H9)	1	2	3.75		Diourbel	School-Cite Basse	Cite Basse	SCSES0651	14.646	-16.2443	16.3472	25.523	1638791724249.jpg	https://kc.kobotoolbox.org/media/original?media_file=jgomis%2Fattachments%2F8439609f265a4012a93e47ac149f6df6%2Fbb5fc190-3b5f-4400-a409-ac6a08e24313%2F1638791724249.jpg	128462101	2021-12-06 13:31:14	586	2021-12-06	SCSES0651		8	Masculin	CITE BASSE	Oui	Négatif	Oui	CPS		Non		2021-12-06 13:31:14	2021-12-06 11:55:04	2021-12-06 11:56:31
648	Diourbel	SC SESEC 2	SESEC 0652	71(1,G9)	6	7	4.75		Diourbel	School-Cite Basse	Cite Basse	SCSES0652	14.6459	-16.2445	38.7076	10.949	1638791814077.jpg	https://kc.kobotoolbox.org/media/original?media_file=jgomis%2Fattachments%2F8439609f265a4012a93e47ac149f6df6%2F9dae4749-5ee3-4830-8d0c-0b1ade4634f9%2F1638791814077.jpg	128462105	2021-12-06 13:31:15	587	2021-12-06	SCSES0652		8	Masculin	CITE BASSE	Oui	Négatif	Oui	CPS		Non		2021-12-06 13:31:15	2021-12-06 11:56:35	2021-12-06 11:58:04
649	Diourbel	SC SESEC 8	SESEC 0653	62(1,F8)	8	4.5	2.25		Diourbel	School-Cite Basse	Cite Basse	SCSES0653	14.6462	-16.2445	-4.25323	15.728	1638791905166.jpg	https://kc.kobotoolbox.org/media/original?media_file=jgomis%2Fattachments%2F8439609f265a4012a93e47ac149f6df6%2Fe268832c-89f3-48e7-a505-f1b8976d5c21%2F1638791905166.jpg	128462109	2021-12-06 13:31:15	588	2021-12-06	SCSES0653		7	Masculin	CITE BASSE	Oui	Négatif	Oui	CPS		Non		2021-12-06 13:31:15	2021-12-06 11:58:08	2021-12-06 11:59:27
650	Diourbel	SC SESEC 2	SESEC 0654	66(1,B9)	3	4	3.75		Diourbel	School-Cite Basse	Cite Basse	SCSES0654	14.6458	-16.245	-4.30881	15.141	1638791985349.jpg	https://kc.kobotoolbox.org/media/original?media_file=jgomis%2Fattachments%2F8439609f265a4012a93e47ac149f6df6%2Fe607fe66-25ea-4893-a5c4-db4c0a54fb08%2F1638791985349.jpg	128462113	2021-12-06 13:31:16	589	2021-12-06	SCSES0654		7	Masculin	CITE BASSE	Oui	Négatif	Oui	CPS		Non		2021-12-06 13:31:16	2021-12-06 11:59:30	2021-12-06 12:01:10
651	Diourbel	SC SESEC 9	SESEC 0655	41(1,A6)	6	3	-4.5		Diourbel	School-Cite Basse	Cite Basse	SCSES0655	14.6458	-16.2446	84.9816	13.829	1638792096340.jpg	https://kc.kobotoolbox.org/media/original?media_file=jgomis%2Fattachments%2F8439609f265a4012a93e47ac149f6df6%2F09cbce58-a721-4095-9c2a-87539431e5e0%2F1638792096340.jpg	128462118	2021-12-06 13:31:17	590	2021-12-06	SCSES0655		9	Masculin	CITE BASSE	Oui	Négatif	Oui	CPS		Non		2021-12-06 13:31:17	2021-12-06 12:01:18	2021-12-06 12:03:19
652	Diourbel	SC SESEC 2	SESEC 0656	65(1,A9)	4	3	5.75		Diourbel	School-Cite Basse	Cite Basse	SCSES0656	14.646	-16.2446	8.6018	10.004	1638792224185.jpg	https://kc.kobotoolbox.org/media/original?media_file=jgomis%2Fattachments%2F8439609f265a4012a93e47ac149f6df6%2F36d0b9b6-fe63-4357-9a43-f04a230804b5%2F1638792224185.jpg	128462122	2021-12-06 13:31:17	591	2021-12-06	SCSES0656		7	Féminin	CITE BASSE	Oui	Négatif	Oui	CPS		Non		2021-12-06 13:31:17	2021-12-06 12:03:24	2021-12-06 12:04:53
653	Diourbel	SC SESEC 2	SESEC 0657	63(1,G8)	3	3	24.75		Diourbel	School-Cite Basse	Cite Basse	SCSES0657	14.646	-16.2445	-3.65418	12.696	1638792315387.jpg	https://kc.kobotoolbox.org/media/original?media_file=jgomis%2Fattachments%2F8439609f265a4012a93e47ac149f6df6%2Fb0a9a6e2-1679-4d8e-b56a-f4efb89fc6be%2F1638792315387.jpg	128462124	2021-12-06 13:31:18	592	2021-12-06	SCSES0657		7	Féminin	CITE BASSE	Oui	Négatif	Oui	CPS		Non		2021-12-06 13:31:18	2021-12-06 12:04:57	2021-12-06 12:07:52
654	Diourbel	SC SESEC 2	SESEC 0658	62(1,F8)	6	7	8.75		Diourbel	School-Cite Basse	Cite Basse	SCSES0658	14.6459	-16.2445	-2.91623	16.47	1638792491413.jpg	https://kc.kobotoolbox.org/media/original?media_file=jgomis%2Fattachments%2F8439609f265a4012a93e47ac149f6df6%2F0cb44289-5882-41d8-8a3e-41198cf4d436%2F1638792491413.jpg	128462127	2021-12-06 13:31:19	593	2021-12-06	SCSES0658		8	Masculin	CITE BASSE	Oui	Négatif	Oui	CPS		Non		2021-12-06 13:31:19	2021-12-06 12:07:55	2021-12-06 12:14:51
655	Diourbel	SC SESEC 2	SESEC 0659	68(1,D9)	3.5	3	3.75		Diourbel	School-Cite Basse	Cite Basse	SCSES0659	14.6458	-16.2445	51.8219	14.216	1638793357347.jpg	https://kc.kobotoolbox.org/media/original?media_file=jgomis%2Fattachments%2F8439609f265a4012a93e47ac149f6df6%2F1443f8bb-26c4-462b-8ff2-1ea2ead6a181%2F1638793357347.jpg	128462131	2021-12-06 13:31:19	594	2021-12-06	SCSES0659		6	Féminin	CITE BASSE	Oui	Négatif	Oui	CPS		Non		2021-12-06 13:31:19	2021-12-06 12:22:19	2021-12-06 12:23:31
656	Diourbel	SC SESEC 2	SESEC 0660	67(1,C9)	6	7	5.75		Diourbel	School-Cite Basse	Cite Basse	SCSES0660	14.6458	-16.2443	52.077	8.834	1638793446082.jpg	https://kc.kobotoolbox.org/media/original?media_file=jgomis%2Fattachments%2F8439609f265a4012a93e47ac149f6df6%2F5fc23c82-072d-49a9-8239-27d6a7cb10ff%2F1638793446082.jpg	128462135	2021-12-06 13:31:20	595	2021-12-06	SCSES0660		7	Féminin	CITE BASSE	Oui	Négatif	Oui	CPS		Non		2021-12-06 13:31:20	2021-12-06 12:23:49	2021-12-06 12:26:55
657	Diourbel	SC SESEC 2	SESEC 0661	64(1,H8)	4	6	4.75		Diourbel	School-Cite Basse	Cite Basse	SCSES0661	14.6459	-16.2446	48.6902	16.733	1638793634796.jpg	https://kc.kobotoolbox.org/media/original?media_file=jgomis%2Fattachments%2F8439609f265a4012a93e47ac149f6df6%2F868e3070-ccc2-4c52-9e50-573652fd75e2%2F1638793634796.jpg	128462137	2021-12-06 13:31:21	596	2021-12-06	SCSES0661		6	Féminin	CITE BASSE	Oui	Négatif	Oui	CPS		Non		2021-12-06 13:31:21	2021-12-06 12:26:58	2021-12-06 12:31:05
658	Diourbel	SC SESEC 2	SESEC 0662	70(1,F9)	8	8	8.75		Diourbel	School-Cite Basse	Cite Basse	SCSES0662	14.6457	-16.2444	48.6372	20.126	1638793893741.jpg	https://kc.kobotoolbox.org/media/original?media_file=jgomis%2Fattachments%2F8439609f265a4012a93e47ac149f6df6%2F59be078f-b2db-46bb-b9a7-dd4587ae6ba4%2F1638793893741.jpg	128462140	2021-12-06 13:31:21	597	2021-12-06	SCSES0662		6	Féminin	CITE BASSE	Oui	Négatif	Oui	CPS		Non		2021-12-06 13:31:21	2021-12-06 12:31:12	2021-12-06 12:33:47
659	Diourbel	SC SESEC 2	SESEC 0663	69(1,E9)	2	2	2.75		Diourbel	School-Cite Basse	Cite Basse	SCSES0663	14.6458	-16.2445	49.1662	28.393	1638794052757.jpg	https://kc.kobotoolbox.org/media/original?media_file=jgomis%2Fattachments%2F8439609f265a4012a93e47ac149f6df6%2Feb12c2cc-c7b9-4700-955d-96f970a31072%2F1638794052757.jpg	128462145	2021-12-06 13:31:22	598	2021-12-06	SCSES0663		6	Féminin	CITE BASSE	Oui	Négatif	Oui	CPS		Non		2021-12-06 13:31:22	2021-12-06 12:33:54	2021-12-06 12:36:06
660	Diourbel	SC SESEC 2	SESEC 0664	61(1,E8)	5	3	4.75		Diourbel	School-Cite Basse	Cite Basse	SCSES0664	14.646	-16.2446	59.1432	4.628	1638789377107.jpg	https://kc.kobotoolbox.org/media/original?media_file=jgomis%2Fattachments%2F8439609f265a4012a93e47ac149f6df6%2Fb22d4792-7552-44be-9958-c6bc1bad6382%2F1638789377107.jpg	128457578	2021-12-06 13:03:36	581	2021-12-06	SCSES0664		7	Masculin	CIB	Oui	Négatif	Oui	CPS		Non		2021-12-06 13:03:36	2021-12-06 11:15:28	2021-12-06 13:03:21
661	Diourbel	SC SESEC 2	SESEC 0665	60(1,D8)	4	2	4.75		Diourbel	School-Cite Basse	Cite Basse	SCSES0665	14.646	-16.2446	59.1432	4.628	1638789377107.jpg	https://kc.kobotoolbox.org/media/original?media_file=jgomis%2Fattachments%2F8439609f265a4012a93e47ac149f6df6%2Fb22d4792-7552-44be-9958-c6bc1bad6382%2F1638789377107.jpg	128457578	2021-12-06 13:03:36	581	2021-12-06	SCSES0665		7	Féminin	CIB	Oui	Négatif	Oui	CPS		Non		2021-12-06 13:03:36	2021-12-06 11:15:28	2021-12-06 13:03:21
662	Diourbel	SC SESEC 2	SESEC 0666	59(1,C8)	5	15	5.25		Diourbel	School-Cite Basse	Cite Basse	SCSES0666	14.646	-16.2446	59.1432	4.628	1638789377107.jpg	https://kc.kobotoolbox.org/media/original?media_file=jgomis%2Fattachments%2F8439609f265a4012a93e47ac149f6df6%2Fb22d4792-7552-44be-9958-c6bc1bad6382%2F1638789377107.jpg	128457578	2021-12-06 13:03:36	581	2021-12-06	SCSES0666		7	Féminin	CIB	Oui	Négatif	Oui	CPS		Non		2021-12-06 13:03:36	2021-12-06 11:15:28	2021-12-06 13:03:21
663	Diourbel	SC SESEC 2	SESEC 0667	58(1,B8)	5	5	4.75		Diourbel	School-Cite Basse	Cite Basse	SCSES0667	14.646	-16.2446	59.1432	4.628	1638789377107.jpg	https://kc.kobotoolbox.org/media/original?media_file=jgomis%2Fattachments%2F8439609f265a4012a93e47ac149f6df6%2Fb22d4792-7552-44be-9958-c6bc1bad6382%2F1638789377107.jpg	128457578	2021-12-06 13:03:36	581	2021-12-06	SCSES0667		7	Féminin	CIB	Oui	Négatif	Oui	CPS		Non		2021-12-06 13:03:36	2021-12-06 11:15:28	2021-12-06 13:03:21
664	Diourbel	SC SESEC 2	SESEC 0668	57(1,A8)	11	11	8.25		Diourbel	School-Cite Basse	Cite Basse	SCSES0668	14.646	-16.2446	59.1432	4.628	1638789377107.jpg	https://kc.kobotoolbox.org/media/original?media_file=jgomis%2Fattachments%2F8439609f265a4012a93e47ac149f6df6%2Fb22d4792-7552-44be-9958-c6bc1bad6382%2F1638789377107.jpg	128457578	2021-12-06 13:03:36	581	2021-12-06	SCSES0668		7	Féminin	CIB	Oui	Négatif	Oui	CPS		Non		2021-12-06 13:03:36	2021-12-06 11:15:28	2021-12-06 13:03:21
665	Diourbel	SC SESEC 9	SESEC 0669	40(1,H5)	16	16	4.5		Diourbel	School-Cite Basse	Cite Basse	SCSES0669	14.646	-16.2446	59.1432	4.628	1638789377107.jpg	https://kc.kobotoolbox.org/media/original?media_file=jgomis%2Fattachments%2F8439609f265a4012a93e47ac149f6df6%2Fb22d4792-7552-44be-9958-c6bc1bad6382%2F1638789377107.jpg	128457578	2021-12-06 13:03:36	581	2021-12-06	SCSES0669		7	Féminin	CIB	Oui	Négatif	Oui	CPS		Non		2021-12-06 13:03:36	2021-12-06 11:15:28	2021-12-06 13:03:21
666	Diourbel	SC SESEC 9	SESEC 0670	49(1,A7)	16	13	3.5		Diourbel	School-Cite Basse	Cite Basse	SCSES0670	14.646	-16.2446	59.1432	4.628	1638789377107.jpg	https://kc.kobotoolbox.org/media/original?media_file=jgomis%2Fattachments%2F8439609f265a4012a93e47ac149f6df6%2Fb22d4792-7552-44be-9958-c6bc1bad6382%2F1638789377107.jpg	128457578	2021-12-06 13:03:36	581	2021-12-06	SCSES0670		7	Féminin	CIB	Oui	Négatif	Oui	CPS		Non		2021-12-06 13:03:36	2021-12-06 11:15:28	2021-12-06 13:03:21
667	Diourbel	SC SESEC 3	SESEC 0671	29(1,E4)	-0.5	0	0		Diourbel	School-Cite Basse	Cite Basse	SCSES0671	14.646	-16.2446	59.1432	4.628	1638789377107.jpg	https://kc.kobotoolbox.org/media/original?media_file=jgomis%2Fattachments%2F8439609f265a4012a93e47ac149f6df6%2Fb22d4792-7552-44be-9958-c6bc1bad6382%2F1638789377107.jpg	128457578	2021-12-06 13:03:36	581	2021-12-06	SCSES0671		7	Féminin	CIB	Oui	Négatif	Oui	CPS		Non		2021-12-06 13:03:36	2021-12-06 11:15:28	2021-12-06 13:03:21
668	Diourbel		SESEC 0672						Diourbel	School-Cite Basse	Cite Basse	SCSES0672	14.646	-16.2446	59.1432	4.628	1638789377107.jpg	https://kc.kobotoolbox.org/media/original?media_file=jgomis%2Fattachments%2F8439609f265a4012a93e47ac149f6df6%2Fb22d4792-7552-44be-9958-c6bc1bad6382%2F1638789377107.jpg	128457578	2021-12-06 13:03:36	581	2021-12-06	SCSES0672		7	Masculin	CIB	Oui	Négatif	Oui	CPS		Non		2021-12-06 13:03:36	2021-12-06 11:15:28	2021-12-06 13:03:21
669	Diourbel	SC SESEC 3	SESEC 0673	30(1,F4)	0.5	0	0		Diourbel	School-Cite Basse	Cite Basse	SCSES0673	14.646	-16.2446	59.1432	4.628	1638789377107.jpg	https://kc.kobotoolbox.org/media/original?media_file=jgomis%2Fattachments%2F8439609f265a4012a93e47ac149f6df6%2Fb22d4792-7552-44be-9958-c6bc1bad6382%2F1638789377107.jpg	128457578	2021-12-06 13:03:36	581	2021-12-06	SCSES0673		7	Féminin	CIB	Oui	Négatif	Oui	CPS		Non		2021-12-06 13:03:36	2021-12-06 11:15:28	2021-12-06 13:03:21
670	Diourbel	SC SESEC 3	SESEC 0674	16(1,H2)	0.5	0	1		Diourbel	School-Cite Basse	Cite Basse	SCSES0674	14.646	-16.2446	59.1432	4.628	1638789377107.jpg	https://kc.kobotoolbox.org/media/original?media_file=jgomis%2Fattachments%2F8439609f265a4012a93e47ac149f6df6%2Fb22d4792-7552-44be-9958-c6bc1bad6382%2F1638789377107.jpg	128457578	2021-12-06 13:03:36	581	2021-12-06	SCSES0674		7	Féminin	CIB	Oui	Négatif	Oui	CPS		Non		2021-12-06 13:03:36	2021-12-06 11:15:28	2021-12-06 13:03:21
671	Diourbel	SC SESEC 3	SESEC 0675	17(1,A3)	-0.5	0	0		Diourbel	School-Cite Basse	Cite Basse	SCSES0675	14.646	-16.2446	59.1432	4.628	1638789377107.jpg	https://kc.kobotoolbox.org/media/original?media_file=jgomis%2Fattachments%2F8439609f265a4012a93e47ac149f6df6%2Fb22d4792-7552-44be-9958-c6bc1bad6382%2F1638789377107.jpg	128457578	2021-12-06 13:03:36	581	2021-12-06	SCSES0675		7	Masculin	CIB	Oui	Négatif	Oui	CPS		Non		2021-12-06 13:03:36	2021-12-06 11:15:28	2021-12-06 13:03:21
672	Diourbel	SC SESEC 3	SESEC 0676	18(1,B3)	0.5	0	0		Diourbel	School-Cite Basse	Cite Basse	SCSES0676	14.646	-16.2446	59.1432	4.628	1638789377107.jpg	https://kc.kobotoolbox.org/media/original?media_file=jgomis%2Fattachments%2F8439609f265a4012a93e47ac149f6df6%2Fb22d4792-7552-44be-9958-c6bc1bad6382%2F1638789377107.jpg	128457578	2021-12-06 13:03:36	581	2021-12-06	SCSES0676		7	Féminin	CIB	Oui	Négatif	Oui	CPS		Non		2021-12-06 13:03:36	2021-12-06 11:15:28	2021-12-06 13:03:21
673	Diourbel	SC SESEC 3	SESEC 0677	19(1,C3)	0.5	0	-1		Diourbel	School-Cite Basse	Cite Basse	SCSES0677	14.646	-16.2446	59.1432	4.628	1638789377107.jpg	https://kc.kobotoolbox.org/media/original?media_file=jgomis%2Fattachments%2F8439609f265a4012a93e47ac149f6df6%2Fb22d4792-7552-44be-9958-c6bc1bad6382%2F1638789377107.jpg	128457578	2021-12-06 13:03:36	581	2021-12-06	SCSES0677		7	Masculin	CIB	Oui	Négatif	Oui	CPS		Non		2021-12-06 13:03:36	2021-12-06 11:15:28	2021-12-06 13:03:21
674	Diourbel	SC SESEC 3	SESEC 0678	23(1,G3)	0.5	0	0		Diourbel	School-Cite Basse	Cite Basse	SCSES0678	14.646	-16.2446	59.1432	4.628	1638789377107.jpg	https://kc.kobotoolbox.org/media/original?media_file=jgomis%2Fattachments%2F8439609f265a4012a93e47ac149f6df6%2Fb22d4792-7552-44be-9958-c6bc1bad6382%2F1638789377107.jpg	128457578	2021-12-06 13:03:36	581	2021-12-06	SCSES0678		7	Masculin	CIB	Oui	Négatif	Oui	CPS		Non		2021-12-06 13:03:36	2021-12-06 11:15:28	2021-12-06 13:03:21
675	Diourbel	SC SESEC 3	SESEC 0679	22(1,F3)	-0.5	0	0		Diourbel	School-Cite Basse	Cite Basse	SCSES0679	14.646	-16.2446	59.1432	4.628	1638789377107.jpg	https://kc.kobotoolbox.org/media/original?media_file=jgomis%2Fattachments%2F8439609f265a4012a93e47ac149f6df6%2Fb22d4792-7552-44be-9958-c6bc1bad6382%2F1638789377107.jpg	128457578	2021-12-06 13:03:36	581	2021-12-06	SCSES0679		7	Féminin	CIB	Oui	Négatif	Oui	CPS		Non		2021-12-06 13:03:36	2021-12-06 11:15:28	2021-12-06 13:03:21
676	Diourbel	SC SESEC 3	SESEC 0680	21(1,E3)	1.5	0	0		Diourbel	School-Cite Basse	Cite Basse	SCSES0680	14.646	-16.2446	59.1432	4.628	1638789377107.jpg	https://kc.kobotoolbox.org/media/original?media_file=jgomis%2Fattachments%2F8439609f265a4012a93e47ac149f6df6%2Fb22d4792-7552-44be-9958-c6bc1bad6382%2F1638789377107.jpg	128457578	2021-12-06 13:03:36	581	2021-12-06	SCSES0680		7	Masculin	CIB	Oui	Négatif	Oui	CPS		Non		2021-12-06 13:03:36	2021-12-06 11:15:28	2021-12-06 13:03:21
677	Diourbel	SC SESEC 3	SESEC 0681	20(1,D3)	0.5	0	0		Diourbel	School-Cite Basse	Cite Basse	SCSES0681	14.6458	-16.2445	49.36	9.531	1638794188908.jpg	https://kc.kobotoolbox.org/media/original?media_file=jgomis%2Fattachments%2F8439609f265a4012a93e47ac149f6df6%2Fc4d34909-b719-4572-b732-968447ec9577%2F1638794188908.jpg	128462153	2021-12-06 13:31:22	599	2021-12-06	SCSES0681		6	Masculin	CITE BASSE	Oui	Négatif	Oui	CPS		Non		2021-12-06 13:31:22	2021-12-06 12:36:11	2021-12-06 12:38:05
678	Diourbel	SC SESEC 3	SESEC 0682	24(1,H3)	0	0	1		Diourbel	School-Cite Basse	Cite Basse	SCSES0682	14.6458	-16.2445	49.0474	13.565	1638794306256.jpg	https://kc.kobotoolbox.org/media/original?media_file=jgomis%2Fattachments%2F8439609f265a4012a93e47ac149f6df6%2Fad32c28f-5f69-4414-8f46-70e455400d34%2F1638794306256.jpg	128462156	2021-12-06 13:31:23	600	2021-12-06	SCSES0682		7	Masculin	CITE BASSE	Oui	Négatif	Oui	CPS		Non		2021-12-06 13:31:23	2021-12-06 12:38:10	2021-12-06 12:40:28
679	Diourbel	SC SESEC 3	SESEC 0683	25(1,A4)	-0.5	0	0		Diourbel	School-Cite Basse	Cite Basse	SCSES0683	14.6457	-16.2445	28.3334	16.775	1638794452403.jpg	https://kc.kobotoolbox.org/media/original?media_file=jgomis%2Fattachments%2F8439609f265a4012a93e47ac149f6df6%2Ff91facc4-2719-40d1-86b8-32da95c45764%2F1638794452403.jpg	128462161	2021-12-06 13:31:24	601	2021-12-06	SCSES0683		7	Féminin	CITE BASSE	Oui	Négatif	Oui	CPS		Non		2021-12-06 13:31:24	2021-12-06 12:40:36	2021-12-06 12:42:10
680	Diourbel	SC SESEC 3	SESEC 0684	26(1,B4)	-0.5	0	0		Diourbel	School-Cite Basse	Cite Basse	SCSES0684	14.6457	-16.2445	42.3485	8.845	1638794553491.jpg	https://kc.kobotoolbox.org/media/original?media_file=jgomis%2Fattachments%2F8439609f265a4012a93e47ac149f6df6%2F7cc609a4-77f6-408d-b77a-deb72a1b627d%2F1638794553491.jpg	128462165	2021-12-06 13:31:24	602	2021-12-06	SCSES0684		6	Masculin	CITE BASSE	Oui	Négatif	Oui	CPS		Non		2021-12-06 13:31:24	2021-12-06 12:42:15	2021-12-06 12:44:05
681	Diourbel	SC SESEC 3	SESEC 0685	27(1,C4)	-0.5	0	0		Diourbel	School-Cite Basse	Cite Basse	SCSES0685	14.6458	-16.2445	42.4434	7.717	1638794663004.jpg	https://kc.kobotoolbox.org/media/original?media_file=jgomis%2Fattachments%2F8439609f265a4012a93e47ac149f6df6%2Fa6a4f30e-e5cb-494f-a6cd-c9fd326a090e%2F1638794663004.jpg	128462170	2021-12-06 13:31:25	603	2021-12-06	SCSES0685		7	Masculin	CITE BASSE	Oui	Négatif	Oui	CPS		Non		2021-12-06 13:31:25	2021-12-06 12:44:07	2021-12-06 12:45:55
682	Diourbel	SC SESEC 3	SESEC 0686	31(1,G4)	0.5	0	1		Diourbel	School-Cite Basse	Cite Basse	SCSES0686	14.6458	-16.2444	46.4059	8.125	1638794774906.jpg	https://kc.kobotoolbox.org/media/original?media_file=jgomis%2Fattachments%2F8439609f265a4012a93e47ac149f6df6%2F277d8ec0-1740-45bb-be34-4f23181281f9%2F1638794774906.jpg	128462175	2021-12-06 13:31:26	604	2021-12-06	SCSES0686		6	Masculin	CITE BASSE	Oui	Négatif	Oui	CPS		Non		2021-12-06 13:31:26	2021-12-06 12:45:58	2021-12-06 12:48:27
683	Diourbel	SC SESEC 3	SESEC 0687	28(1,D4)	0.5	0	0		Diourbel	School-Cite Basse	Cite Basse	SCSES0687	14.6458	-16.2446	46.76	13.467	1638794930172.jpg	https://kc.kobotoolbox.org/media/original?media_file=jgomis%2Fattachments%2F8439609f265a4012a93e47ac149f6df6%2F08dbdac2-d812-4abf-8352-a8bea1e50947%2F1638794930172.jpg	128462178	2021-12-06 13:31:26	605	2021-12-06	SCSES0687		8	Masculin	CITE BASSE	Oui	Négatif	Oui	CPS		Non		2021-12-06 13:31:26	2021-12-06 12:48:30	2021-12-06 12:50:53
684	Diourbel		SESEC 0688						Diourbel	School-Cite Basse	Cite Basse	SCSES0688	14.6458	-16.2444	46.5183	14.228	1638795073753.jpg	https://kc.kobotoolbox.org/media/original?media_file=jgomis%2Fattachments%2F8439609f265a4012a93e47ac149f6df6%2F6c646549-4d6f-4660-88c2-df622f9877bd%2F1638795073753.jpg	128462180	2021-12-06 13:31:27	606	2021-12-06	SCSES0688		7	Masculin	CITE BASSE	Oui	Positif	Oui	CPS		Non		2021-12-06 13:31:27	2021-12-06 12:50:57	2021-12-06 12:57:13
685	Diourbel	SC SESEC 3	SESEC 0689	33(1,A5)	0.5	0	0		Diourbel	School-Cite Basse	Cite Basse	SCSES0689	14.6457	-16.2445	46.7279	10.656	1638795276987.jpg	https://kc.kobotoolbox.org/media/original?media_file=jgomis%2Fattachments%2F8439609f265a4012a93e47ac149f6df6%2Fbf3d2fe8-3175-44f5-b4a1-17ded980a40c%2F1638795276987.jpg	128462184	2021-12-06 13:31:27	607	2021-12-06	SCSES0689		9	Féminin	CITE BASSE	Oui	Négatif	Oui	CPS		Non		2021-12-06 13:31:27	2021-12-06 12:54:19	2021-12-06 13:00:13
686	Diourbel	SC SESEC 3	SESEC 0690	32(1,H4)	0.5	0	1		Diourbel	School-Cite Basse	Cite Basse	SCSES0690	14.6457	-16.2444	47.1522	8.925	1638795633036.jpg	https://kc.kobotoolbox.org/media/original?media_file=jgomis%2Fattachments%2F8439609f265a4012a93e47ac149f6df6%2F6fa25153-aea5-47b1-a6bc-c92207b86e8b%2F1638795633036.jpg	128462186	2021-12-06 13:31:28	608	2021-12-06	SCSES0690		9	Féminin	CITE BASSE	Oui	Négatif	Oui	CPS		Non		2021-12-06 13:31:28	2021-12-06 13:00:15	2021-12-06 13:01:46
687	Diourbel	SC SESEC 3	SESEC 0691	81(1,A11)	-0.5	0	-1		Diourbel	School-Cite Basse	Cite Basse	SCSES0691	14.6458	-16.2444	46.9517	10.82	1638795886972.jpg	https://kc.kobotoolbox.org/media/original?media_file=jgomis%2Fattachments%2F8439609f265a4012a93e47ac149f6df6%2F7f551d78-177f-44ee-9f5e-b33d01cb40c9%2F1638795886972.jpg	128462188	2021-12-06 13:31:29	609	2021-12-06	SCSES0691		7	Masculin	CITE BASSE	Oui	Négatif	Oui	CPS		Non		2021-12-06 13:31:29	2021-12-06 13:04:27	2021-12-06 13:05:26
688	Diourbel	SC SESEC 5	SESEC 0692	4(1,D1)	10	6.5	8		Diourbel	School-Cite Basse	Cite Basse	SCSES0692	14.6457	-16.2444	28.8245	12.38	1638796505340.jpg	https://kc.kobotoolbox.org/media/original?media_file=jgomis%2Fattachments%2F8439609f265a4012a93e47ac149f6df6%2Fdba5e3cd-408f-4756-8d5c-897064cae84d%2F1638796505340.jpg	128462194	2021-12-06 13:31:31	612	2021-12-06	SCSES0692	SCSES0692	9	Masculin	CITE BASSE	Oui	Négatif	Oui	CPS		Non		2021-12-06 13:31:31	2021-12-06 13:14:48	2021-12-06 13:15:58
689	Diourbel	SC SESEC 3	SESEC 0693	82(1,B11)	-0.5	0	0		Diourbel	School-Cite Basse	Cite Basse	SCSES0693
690	Diourbel	SC SESEC 5	SESEC 0694	13(1,E2)	9	2.5	3		Diourbel	School-Cite Basse	Cite Basse	SCSES0694	14.6458	-16.2444	28.3638	11.522	1638796178177.jpg	https://kc.kobotoolbox.org/media/original?media_file=jgomis%2Fattachments%2F8439609f265a4012a93e47ac149f6df6%2Fd3fe4aea-698c-49f5-bfe2-3d541b461f2e%2F1638796178177.jpg	128462191	2021-12-06 13:31:30	611	2021-12-06	SCSES0694		9	Masculin	CITE BASSE	Oui	Négatif	Oui	CPS		Non		2021-12-06 13:31:30	2021-12-06 13:09:21	2021-12-06 13:14:11
691	Diourbel	SC SESEC 5	SESEC 0695	3(1,C1)	15	8.5	8		Diourbel	School-Cite Basse	Cite Basse	SCSES0695
692	Diourbel	SC SESEC 3	SESEC 0696	86(1,F11)	0.5	0	0		Diourbel	School-Cite Basse	Cite Basse	SCSES0696	14.6458	-16.2444	26.9721	6.98	1638795957510.jpg	https://kc.kobotoolbox.org/media/original?media_file=jgomis%2Fattachments%2F8439609f265a4012a93e47ac149f6df6%2Fccb590a7-96c5-46f0-8490-9ac3b9598f8a%2F1638795957510.jpg	128462189	2021-12-06 13:31:29	610	2021-12-06	SCSES0696		9	Masculin	CITE BASSE	Oui	Négatif	Oui	CPS		Non		2021-12-06 13:31:29	2021-12-06 13:05:29	2021-12-06 13:09:09
693	Diourbel	SC SESEC 3	SESEC 0697	83(1,C11)	0	0	-1		Diourbel	School-Cite Basse	Cite Basse	SCSES0697	14.6461	-16.2443	36.3556	11.059	1638865315946.jpg	https://kc.kobotoolbox.org/media/original?media_file=jgomis%2Fattachments%2F8439609f265a4012a93e47ac149f6df6%2F95fca9d0-8448-4b34-8ed0-92e35738fb4f%2F1638865315946.jpg	128620086	2021-12-07 12:53:09	615	2021-12-06	SCSES0697	SCSES0697	6	Masculin	CITE BASSE	Oui	Négatif	Oui	CPS		Non		2021-12-07 12:53:09	2021-12-07 08:21:23	2021-12-07 08:28:26
694	Diourbel	SC SESEC 5	SESEC 0698	2(1,B1)	8	3.5	5		Diourbel	School-Cite Basse	Cite Basse	SCSES0698	14.646	-16.2446	59.1432	4.628	1638789377107.jpg	https://kc.kobotoolbox.org/media/original?media_file=jgomis%2Fattachments%2F8439609f265a4012a93e47ac149f6df6%2Fb22d4792-7552-44be-9958-c6bc1bad6382%2F1638789377107.jpg	128457578	2021-12-06 13:03:36	581	2021-12-06	SCSES0698		7	Féminin	CIB	Oui	Négatif	Oui	CPS		Non		2021-12-06 13:03:36	2021-12-06 11:15:28	2021-12-06 13:03:21
695	Diourbel	SC SESEC 3	SESEC 0699	77(1,E10)	0.5	0	0		Diourbel	School-Cite Basse	Cite Basse	SCSES0699	14.646	-16.2446	59.1432	4.628	1638789377107.jpg	https://kc.kobotoolbox.org/media/original?media_file=jgomis%2Fattachments%2F8439609f265a4012a93e47ac149f6df6%2Fb22d4792-7552-44be-9958-c6bc1bad6382%2F1638789377107.jpg	128457578	2021-12-06 13:03:36	581	2021-12-06	SCSES0699		7	Masculin	CIB	Oui	Négatif	Oui	CPS		Non		2021-12-06 13:03:36	2021-12-06 11:15:28	2021-12-06 13:03:21
696	Diourbel	SC SESEC 3	SESEC 0700	75(1,C10)	0.5	0	0		Diourbel	School-Cite Basse	Cite Basse	SCSES0700	14.646	-16.2446	59.1432	4.628	1638789377107.jpg	https://kc.kobotoolbox.org/media/original?media_file=jgomis%2Fattachments%2F8439609f265a4012a93e47ac149f6df6%2Fb22d4792-7552-44be-9958-c6bc1bad6382%2F1638789377107.jpg	128457578	2021-12-06 13:03:36	581	2021-12-06	SCSES0700		7	Masculin	CIB	Oui	Négatif	Oui	CPS		Non		2021-12-06 13:03:36	2021-12-06 11:15:28	2021-12-06 13:03:21
697	Diourbel	SC SESEC 8	SESEC 0701	58(1,B8)	5	3.5	3.25		Diourbel	School-Cite Basse	Cite Basse	SCSES0701	14.646	-16.2446	59.1432	4.628	1638789377107.jpg	https://kc.kobotoolbox.org/media/original?media_file=jgomis%2Fattachments%2F8439609f265a4012a93e47ac149f6df6%2Fb22d4792-7552-44be-9958-c6bc1bad6382%2F1638789377107.jpg	128457578	2021-12-06 13:03:36	581	2021-12-06	SCSES0701		7	Masculin	CIB	Oui	Négatif	Oui	CPS		Non		2021-12-06 13:03:36	2021-12-06 11:15:28	2021-12-06 13:03:21
698	Diourbel	SC SESEC 3	SESEC 0702	87(1,G11)	0.5	0	1		Diourbel	School-Cite Basse	Cite Basse	SCSES0702	14.646	-16.2446	59.1432	4.628	1638789377107.jpg	https://kc.kobotoolbox.org/media/original?media_file=jgomis%2Fattachments%2F8439609f265a4012a93e47ac149f6df6%2Fb22d4792-7552-44be-9958-c6bc1bad6382%2F1638789377107.jpg	128457578	2021-12-06 13:03:36	581	2021-12-06	SCSES0702		7	Féminin	CIB	Oui	Négatif	Oui	CPS		Non		2021-12-06 13:03:36	2021-12-06 11:15:28	2021-12-06 13:03:21
699	Diourbel	SC SESEC 8	SESEC 0703	76(1,D10)	9	8.5	8.25		Diourbel	School-Cite Basse	Cite Basse	SCSES0703	14.646	-16.2446	59.1432	4.628	1638789377107.jpg	https://kc.kobotoolbox.org/media/original?media_file=jgomis%2Fattachments%2F8439609f265a4012a93e47ac149f6df6%2Fb22d4792-7552-44be-9958-c6bc1bad6382%2F1638789377107.jpg	128457578	2021-12-06 13:03:36	581	2021-12-06	SCSES0703		7	Masculin	CIB	Oui	Négatif	Oui	CPS		Non		2021-12-06 13:03:36	2021-12-06 11:15:28	2021-12-06 13:03:21
700	Diourbel	SC SESEC 5	SESEC 0704	5(1,E1)	30	16.5	10		Diourbel	School-Cite Basse	Cite Basse	SCSES0704	14.646	-16.2446	59.1432	4.628	1638789377107.jpg	https://kc.kobotoolbox.org/media/original?media_file=jgomis%2Fattachments%2F8439609f265a4012a93e47ac149f6df6%2Fb22d4792-7552-44be-9958-c6bc1bad6382%2F1638789377107.jpg	128457578	2021-12-06 13:03:36	581	2021-12-06	SCSES0704		7	Féminin	CIB	Oui	Négatif	Oui	CPS		Non		2021-12-06 13:03:36	2021-12-06 11:15:28	2021-12-06 13:03:21
701	Diourbel	SC SESEC 3	SESEC 0705	88(1,H11)	-0.5	0	0		Diourbel	School-Cite Basse	Cite Basse	SCSES0705	14.646	-16.2446	59.1432	4.628	1638789377107.jpg	https://kc.kobotoolbox.org/media/original?media_file=jgomis%2Fattachments%2F8439609f265a4012a93e47ac149f6df6%2Fb22d4792-7552-44be-9958-c6bc1bad6382%2F1638789377107.jpg	128457578	2021-12-06 13:03:36	581	2021-12-06	SCSES0705		7	Masculin	CIB	Oui	Négatif	Oui	CPS		Non		2021-12-06 13:03:36	2021-12-06 11:15:28	2021-12-06 13:03:21
702	Diourbel	SC SESEC 3	SESEC 0706	89(1,A12)	0.5	0	0		Diourbel	School-Cite Basse	Cite Basse	SCSES0706	14.646	-16.2446	59.1432	4.628	1638789377107.jpg	https://kc.kobotoolbox.org/media/original?media_file=jgomis%2Fattachments%2F8439609f265a4012a93e47ac149f6df6%2Fb22d4792-7552-44be-9958-c6bc1bad6382%2F1638789377107.jpg	128457578	2021-12-06 13:03:36	581	2021-12-06	SCSES0706		7	Masculin	CIB	Oui	Négatif	Oui	CPS		Non		2021-12-06 13:03:36	2021-12-06 11:15:28	2021-12-06 13:03:21
703	Diourbel	SC SESEC 5	SESEC 0707	1(1,A1)	19	11.5	10		Diourbel	School-Cite Basse	Cite Basse	SCSES0707	14.646	-16.2446	59.1432	4.628	1638789377107.jpg	https://kc.kobotoolbox.org/media/original?media_file=jgomis%2Fattachments%2F8439609f265a4012a93e47ac149f6df6%2Fb22d4792-7552-44be-9958-c6bc1bad6382%2F1638789377107.jpg	128457578	2021-12-06 13:03:36	581	2021-12-06	SCSES0707		14	Féminin	CIB	Oui	Négatif	Oui	CPS		Non		2021-12-06 13:03:36	2021-12-06 11:15:28	2021-12-06 13:03:21
704	Diourbel	SC SESEC 3	SESEC 0708	85(1,E11)	-0.5	-1	0		Diourbel	School-Cite Basse	Cite Basse	SCSES0708	14.646	-16.2446	59.1432	4.628	1638789377107.jpg	https://kc.kobotoolbox.org/media/original?media_file=jgomis%2Fattachments%2F8439609f265a4012a93e47ac149f6df6%2Fb22d4792-7552-44be-9958-c6bc1bad6382%2F1638789377107.jpg	128457578	2021-12-06 13:03:36	581	2021-12-06	SCSES0708		7	Féminin	CIB	Oui	Négatif	Oui	CPS		Non		2021-12-06 13:03:36	2021-12-06 11:15:28	2021-12-06 13:03:21
705	Diourbel	SC SESEC 3	SESEC 0709	80(1,H10)	0.5	0	-1		Diourbel	School-Cite Basse	Cite Basse	SCSES0709	14.646	-16.2446	59.1432	4.628	1638789377107.jpg	https://kc.kobotoolbox.org/media/original?media_file=jgomis%2Fattachments%2F8439609f265a4012a93e47ac149f6df6%2Fb22d4792-7552-44be-9958-c6bc1bad6382%2F1638789377107.jpg	128457578	2021-12-06 13:03:36	581	2021-12-06	SCSES0709		7	Féminin	CIB	Oui	Négatif	Oui	CPS		Non		2021-12-06 13:03:36	2021-12-06 11:15:28	2021-12-06 13:03:21
706	Diourbel	SC SESEC 3	SESEC 0710	90(1,B12)	-0.5	0	0		Diourbel	School-Cite Basse	Cite Basse	SCSES0710	14.646	-16.2446	59.1432	4.628	1638789377107.jpg	https://kc.kobotoolbox.org/media/original?media_file=jgomis%2Fattachments%2F8439609f265a4012a93e47ac149f6df6%2Fb22d4792-7552-44be-9958-c6bc1bad6382%2F1638789377107.jpg	128457578	2021-12-06 13:03:36	581	2021-12-06	SCSES0710		7	Masculin	CIB	Oui	Négatif	Oui	CPS		Oui		2021-12-06 13:03:36	2021-12-06 11:15:28	2021-12-06 13:03:21
707	Diourbel	SC SESEC 2	SESEC 0711	85(1,E11)	2	2	3.25		Diourbel	School-Cite Basse	Cite Basse	SCSES0711	14.646	-16.2446	59.1432	4.628	1638789377107.jpg	https://kc.kobotoolbox.org/media/original?media_file=jgomis%2Fattachments%2F8439609f265a4012a93e47ac149f6df6%2Fb22d4792-7552-44be-9958-c6bc1bad6382%2F1638789377107.jpg	128457578	2021-12-06 13:03:36	581	2021-12-06	SCSES0711		7	Masculin	CIB	Oui	Négatif	Oui	CPS		Non		2021-12-06 13:03:36	2021-12-06 11:15:28	2021-12-06 13:03:21
708	Diourbel	SC SESEC 2	SESEC 0712	84(1,D11)	19.5	12	1.75		Diourbel	School-Cite Basse	Cite Basse	SCSES0712	14.646	-16.2446	59.1432	4.628	1638789377107.jpg	https://kc.kobotoolbox.org/media/original?media_file=jgomis%2Fattachments%2F8439609f265a4012a93e47ac149f6df6%2Fb22d4792-7552-44be-9958-c6bc1bad6382%2F1638789377107.jpg	128457578	2021-12-06 13:03:36	581	2021-12-06	SCSES0712		7	Masculin	CIB	Oui	Négatif	Oui	CPS		Non		2021-12-06 13:03:36	2021-12-06 11:15:28	2021-12-06 13:03:21
709	Diourbel	SC SESEC 2	SESEC 0713	83(1,C11)	4	5	3.25		Diourbel	School-Cite Basse	Cite Basse	SCSES0713	14.646	-16.2446	59.1432	4.628	1638789377107.jpg	https://kc.kobotoolbox.org/media/original?media_file=jgomis%2Fattachments%2F8439609f265a4012a93e47ac149f6df6%2Fb22d4792-7552-44be-9958-c6bc1bad6382%2F1638789377107.jpg	128457578	2021-12-06 13:03:36	581	2021-12-06	SCSES0713		7	Féminin	CIB	Oui	Négatif	Oui	CPS		Non		2021-12-06 13:03:36	2021-12-06 11:15:28	2021-12-06 13:03:21
710	Diourbel	SC SESEC 2	SESEC 0714	82(1,B11)	1	0	0.75		Diourbel	School-Cite Basse	Cite Basse	SCSES0714	14.646	-16.2446	59.1432	4.628	1638789377107.jpg	https://kc.kobotoolbox.org/media/original?media_file=jgomis%2Fattachments%2F8439609f265a4012a93e47ac149f6df6%2Fb22d4792-7552-44be-9958-c6bc1bad6382%2F1638789377107.jpg	128457578	2021-12-06 13:03:36	581	2021-12-06	SCSES0714		7	Masculin	CIB	Oui	Négatif	Oui	CPS		Non		2021-12-06 13:03:36	2021-12-06 11:15:28	2021-12-06 13:03:21
711	Diourbel	SC SESEC 2	SESEC 0715	81(1,A11)	6	4	6.75		Diourbel	School-Cite Basse	Cite Basse	SCSES0715	14.6461	-16.2442	35.703	4.993	1638865445860.jpg	https://kc.kobotoolbox.org/media/original?media_file=jgomis%2Fattachments%2F8439609f265a4012a93e47ac149f6df6%2Fc8899be9-5d6c-4198-a6b3-8917a8131942%2F1638865445860.jpg	128584333	2021-12-07 09:45:23	613	2021-12-07	SCSES0715		8	Féminin	CIB	Oui	Négatif	Oui	CPS		Non		2021-12-07 09:45:23	2021-12-07 08:23:10	2021-12-07 09:44:57
712	Diourbel	SC SESEC 2	SESEC 0716	78(1,F10)	8	11	9.75		Diourbel	School-Cite Basse	Cite Basse	SCSES0716	14.6461	-16.2442	35.703	4.993	1638865445860.jpg	https://kc.kobotoolbox.org/media/original?media_file=jgomis%2Fattachments%2F8439609f265a4012a93e47ac149f6df6%2Fc8899be9-5d6c-4198-a6b3-8917a8131942%2F1638865445860.jpg	128584333	2021-12-07 09:45:23	613	2021-12-07	SCSES0716		8	Masculin	CIB	Oui	Négatif	Oui	CPS		Non		2021-12-07 09:45:23	2021-12-07 08:23:10	2021-12-07 09:44:57
713	Diourbel	SC SESEC 2	SESEC 0717	73(1,A10)	13	13	5.75		Diourbel	School-Cite Basse	Cite Basse	SCSES0717	14.6461	-16.2442	35.703	4.993	1638865445860.jpg	https://kc.kobotoolbox.org/media/original?media_file=jgomis%2Fattachments%2F8439609f265a4012a93e47ac149f6df6%2Fc8899be9-5d6c-4198-a6b3-8917a8131942%2F1638865445860.jpg	128584333	2021-12-07 09:45:23	613	2021-12-07	SCSES0717		8	Masculin	CIB	Oui	Négatif	Oui	CPS		Non		2021-12-07 09:45:23	2021-12-07 08:23:10	2021-12-07 09:44:57
714	Diourbel	SC SESEC 2	SESEC 0718	86(1,F11)	7	6	7.75		Diourbel	School-Cite Basse	Cite Basse	SCSES0718	14.6461	-16.2442	35.703	4.993	1638865445860.jpg	https://kc.kobotoolbox.org/media/original?media_file=jgomis%2Fattachments%2F8439609f265a4012a93e47ac149f6df6%2Fc8899be9-5d6c-4198-a6b3-8917a8131942%2F1638865445860.jpg	128584333	2021-12-07 09:45:23	613	2021-12-07	SCSES0718		8	Masculin	CIB	Oui	Négatif	Oui	CPS		Non		2021-12-07 09:45:23	2021-12-07 08:23:10	2021-12-07 09:44:57
715	Diourbel	SC SESEC 2	SESEC 0719	77(1,E10)	7	7	3.75		Diourbel	School-Cite Basse	Cite Basse	SCSES0719	14.6461	-16.2442	35.703	4.993	1638865445860.jpg	https://kc.kobotoolbox.org/media/original?media_file=jgomis%2Fattachments%2F8439609f265a4012a93e47ac149f6df6%2Fc8899be9-5d6c-4198-a6b3-8917a8131942%2F1638865445860.jpg	128584333	2021-12-07 09:45:23	613	2021-12-07	SCSES0719		9	Masculin	CIB	Oui	Négatif	Oui	CPS		Non		2021-12-07 09:45:23	2021-12-07 08:23:10	2021-12-07 09:44:57
716	Diourbel	SC SESEC 2	SESEC 0720	75(1,C10)	11	15	7.75		Diourbel	School-Cite Basse	Cite Basse	SCSES0720	14.6461	-16.2442	35.703	4.993	1638865445860.jpg	https://kc.kobotoolbox.org/media/original?media_file=jgomis%2Fattachments%2F8439609f265a4012a93e47ac149f6df6%2Fc8899be9-5d6c-4198-a6b3-8917a8131942%2F1638865445860.jpg	128584333	2021-12-07 09:45:23	613	2021-12-07	SCSES0720		8	Masculin	CIB	Oui	Négatif	Oui	CPS		Non		2021-12-07 09:45:23	2021-12-07 08:23:10	2021-12-07 09:44:57
717	Diourbel	SC SESEC 2	SESEC 0721	76(1,D10)	12	9	5.75		Diourbel	School-Cite Basse	Cite Basse	SCSES0721	14.6461	-16.2442	35.703	4.993	1638865445860.jpg	https://kc.kobotoolbox.org/media/original?media_file=jgomis%2Fattachments%2F8439609f265a4012a93e47ac149f6df6%2Fc8899be9-5d6c-4198-a6b3-8917a8131942%2F1638865445860.jpg	128584333	2021-12-07 09:45:23	613	2021-12-07	SCSES0721		8	Masculin	CIB	Oui	Négatif	Oui	CPS		Non		2021-12-07 09:45:23	2021-12-07 08:23:10	2021-12-07 09:44:57
718	Diourbel	SC SESEC 2	SESEC 0722	88(1,H11)	8	8	6.75		Diourbel	School-Cite Basse	Cite Basse	SCSES0722	14.6461	-16.2442	35.703	4.993	1638865445860.jpg	https://kc.kobotoolbox.org/media/original?media_file=jgomis%2Fattachments%2F8439609f265a4012a93e47ac149f6df6%2Fc8899be9-5d6c-4198-a6b3-8917a8131942%2F1638865445860.jpg	128584333	2021-12-07 09:45:23	613	2021-12-07	SCSES0722		8	Masculin	CIB	Oui	Négatif	Oui	CPS		Non		2021-12-07 09:45:23	2021-12-07 08:23:10	2021-12-07 09:44:57
719	Diourbel		SESEC 0723						Diourbel	School-Cite Basse	Cite Basse	SCSES0723	14.6461	-16.2442	35.703	4.993	1638865445860.jpg	https://kc.kobotoolbox.org/media/original?media_file=jgomis%2Fattachments%2F8439609f265a4012a93e47ac149f6df6%2Fc8899be9-5d6c-4198-a6b3-8917a8131942%2F1638865445860.jpg	128584333	2021-12-07 09:45:23	613	2021-12-07	SCSES0723		8	Masculin	CIB	Oui	Positif	Oui	CPS		Non		2021-12-07 09:45:23	2021-12-07 08:23:10	2021-12-07 09:44:57
720	Diourbel	SC SESEC 2	SESEC 0724	87(1,G11)	4	10	2.75		Diourbel	School-Cite Basse	Cite Basse	SCSES0724	14.6461	-16.2442	35.703	4.993	1638865445860.jpg	https://kc.kobotoolbox.org/media/original?media_file=jgomis%2Fattachments%2F8439609f265a4012a93e47ac149f6df6%2Fc8899be9-5d6c-4198-a6b3-8917a8131942%2F1638865445860.jpg	128584333	2021-12-07 09:45:23	613	2021-12-07	SCSES0724		8	Masculin	CIB	Oui	Négatif	Oui	CPS		Non		2021-12-07 09:45:23	2021-12-07 08:23:10	2021-12-07 09:44:57
721	Diourbel	SC SESEC 2	SESEC 0725	74(1,B10)	3	3	3.75		Diourbel	School-Cite Basse	Cite Basse	SCSES0725	14.6461	-16.2442	35.703	4.993	1638865445860.jpg	https://kc.kobotoolbox.org/media/original?media_file=jgomis%2Fattachments%2F8439609f265a4012a93e47ac149f6df6%2Fc8899be9-5d6c-4198-a6b3-8917a8131942%2F1638865445860.jpg	128584333	2021-12-07 09:45:23	613	2021-12-07	SCSES0725		8	Masculin	CIB	Oui	Négatif	Oui	CPS		Non		2021-12-07 09:45:23	2021-12-07 08:23:10	2021-12-07 09:44:57
722	Diourbel	SC SESEC 2	SESEC 0726	79(1,G10)	4	2	15.75		Diourbel	School-Cite Basse	Cite Basse	SCSES0726	14.6461	-16.2442	35.703	4.993	1638865445860.jpg	https://kc.kobotoolbox.org/media/original?media_file=jgomis%2Fattachments%2F8439609f265a4012a93e47ac149f6df6%2Fc8899be9-5d6c-4198-a6b3-8917a8131942%2F1638865445860.jpg	128584333	2021-12-07 09:45:23	613	2021-12-07	SCSES0726		8	Masculin	CIB	Oui	Négatif	Oui	CPS		Non		2021-12-07 09:45:23	2021-12-07 08:23:10	2021-12-07 09:44:57
723	Diourbel	SC SESEC 2	SESEC 0727	80(1,H10)	2	3	3.75		Diourbel	School-Cite Basse	Cite Basse	SCSES0727	14.6461	-16.2442	35.703	4.993	1638865445860.jpg	https://kc.kobotoolbox.org/media/original?media_file=jgomis%2Fattachments%2F8439609f265a4012a93e47ac149f6df6%2Fc8899be9-5d6c-4198-a6b3-8917a8131942%2F1638865445860.jpg	128584333	2021-12-07 09:45:23	613	2021-12-07	SCSES0727		8	Masculin	CIB	Oui	Négatif	Oui	CPS		Non		2021-12-07 09:45:23	2021-12-07 08:23:10	2021-12-07 09:44:57
724	Diourbel		SESEC 0728						Diourbel	School-Cite Basse	Cite Basse	SCSES0728	14.6461	-16.2442	35.703	4.993	1638865445860.jpg	https://kc.kobotoolbox.org/media/original?media_file=jgomis%2Fattachments%2F8439609f265a4012a93e47ac149f6df6%2Fc8899be9-5d6c-4198-a6b3-8917a8131942%2F1638865445860.jpg	128584333	2021-12-07 09:45:23	613	2021-12-07	SCSES0728		8	Masculin	CIB	Oui	Négatif	Oui	CPS		Non		2021-12-07 09:45:23	2021-12-07 08:23:10	2021-12-07 09:44:57
725	Diourbel	SC SESEC 2	SESEC 0729	89(1,A12)	8	4	3.75		Diourbel	School-Cite Basse	Cite Basse	SCSES0729	14.6461	-16.2442	35.703	4.993	1638865445860.jpg	https://kc.kobotoolbox.org/media/original?media_file=jgomis%2Fattachments%2F8439609f265a4012a93e47ac149f6df6%2Fc8899be9-5d6c-4198-a6b3-8917a8131942%2F1638865445860.jpg	128584333	2021-12-07 09:45:23	613	2021-12-07	SCSES0729		8	Féminin	CIB	Oui	Négatif	Oui	CPS		Non		2021-12-07 09:45:23	2021-12-07 08:23:10	2021-12-07 09:44:57
726	Diourbel	SC SESEC 2	SESEC 0730	90(1,B12)	3	3	5.75		Diourbel	School-Cite Basse	Cite Basse	SCSES0730	14.6461	-16.2442	35.703	4.993	1638865445860.jpg	https://kc.kobotoolbox.org/media/original?media_file=jgomis%2Fattachments%2F8439609f265a4012a93e47ac149f6df6%2Fc8899be9-5d6c-4198-a6b3-8917a8131942%2F1638865445860.jpg	128584333	2021-12-07 09:45:23	613	2021-12-07	SCSES0730		8	Masculin	CIB	Oui	Négatif	Oui	CPS		Non		2021-12-07 09:45:23	2021-12-07 08:23:10	2021-12-07 09:44:57
727	Diourbel	SC SESEC 2	SESEC 0731	31(1,G4)	13	11	5.75		Diourbel	School-Cite Basse	Cite Basse	SCSES0731	14.6461	-16.2442	35.703	4.993	1638865445860.jpg	https://kc.kobotoolbox.org/media/original?media_file=jgomis%2Fattachments%2F8439609f265a4012a93e47ac149f6df6%2Fc8899be9-5d6c-4198-a6b3-8917a8131942%2F1638865445860.jpg	128584333	2021-12-07 09:45:23	613	2021-12-07	SCSES0731		8	Masculin	CIB	Oui	Négatif	Oui	CPS		Non		2021-12-07 09:45:23	2021-12-07 08:23:10	2021-12-07 09:44:57
728	Diourbel	SC SESEC 2	SESEC 0732	32(1,H4)	5	5	3.75		Diourbel	School-Cite Basse	Cite Basse	SCSES0732	14.6459	-16.2442	41.5952	17.371	1638866057204.jpg	https://kc.kobotoolbox.org/media/original?media_file=jgomis%2Fattachments%2F8439609f265a4012a93e47ac149f6df6%2Fa820ddd1-b8d7-49cd-a08a-ff1a0b048493%2F1638866057204.jpg	128620098	2021-12-07 12:53:11	617	2021-12-07	SCSES0732		7	Féminin	CITE BASSE	Oui	Négatif	Oui	CPS		Non		2021-12-07 12:53:11	2021-12-07 08:33:59	2021-12-07 08:37:44
729	Diourbel	SC SESEC 2	SESEC 0733	23(1,G3)	4	4	6.75		Diourbel	School-Cite Basse	Cite Basse	SCSES0733	14.6461	-16.2444	13.7023	18.872	1638866287635.jpg	https://kc.kobotoolbox.org/media/original?media_file=jgomis%2Fattachments%2F8439609f265a4012a93e47ac149f6df6%2Ffe22548e-28e9-4a07-b552-7c4bee856aad%2F1638866287635.jpg	128620104	2021-12-07 12:53:11	618	2021-12-07	SCSES0733		8	Féminin	CITE BASSE	Oui	Négatif	Oui	CPS		Non		2021-12-07 12:53:11	2021-12-07 08:37:50	2021-12-07 08:40:11
730	Diourbel	SC SESEC 2	SESEC 0734	24(1,H3)	2	1	4.75		Diourbel	School-Cite Basse	Cite Basse	SCSES0734	14.646	-16.2441	20.807	19.048	1638866433917.jpg	https://kc.kobotoolbox.org/media/original?media_file=jgomis%2Fattachments%2F8439609f265a4012a93e47ac149f6df6%2F1dcae4fa-6796-49c7-883f-ba991d42f994%2F1638866433917.jpg	128620112	2021-12-07 12:53:13	619	2021-12-07	SCSES0734		8	Féminin	CITE BASSE	Oui	Négatif	Oui	CPS		Non		2021-12-07 12:53:13	2021-12-07 08:40:17	2021-12-07 08:41:30
731	Diourbel	SC SESEC 2	SESEC 0735	22(1,F3)	7	7	8.75		Diourbel	School-Cite Basse	Cite Basse	SCSES0735	14.6461	-16.2443	28.0626	17.749	1638866513087.jpg	https://kc.kobotoolbox.org/media/original?media_file=jgomis%2Fattachments%2F8439609f265a4012a93e47ac149f6df6%2Fc9ffb2b3-f7d5-4f85-a70f-bf9607114709%2F1638866513087.jpg	128620117	2021-12-07 12:53:14	620	2021-12-07	SCSES0735		9	Féminin	CITE BASSE	Oui	Négatif	Oui	CPS		Non		2021-12-07 12:53:14	2021-12-07 08:41:37	2021-12-07 08:43:19
732	Diourbel	SC SESEC 2	SESEC 0736	39(1,G5)	2	1	3.75		Diourbel	School-Cite Basse	Cite Basse	SCSES0736	14.6461	-16.2442	58.4855	10.343	1638866622752.jpg	https://kc.kobotoolbox.org/media/original?media_file=jgomis%2Fattachments%2F8439609f265a4012a93e47ac149f6df6%2F007ce5ab-a53d-4f19-a33e-5f58463d0e03%2F1638866622752.jpg	128620124	2021-12-07 12:53:15	621	2021-12-07	SCSES0736		8	Féminin	CITE BASSE	Oui	Négatif	Oui	CPS		Non		2021-12-07 12:53:15	2021-12-07 08:43:25	2021-12-07 08:44:58
733	Diourbel	SC SESEC 2	SESEC 0737	33(1,A5)	10	18	29.75		Diourbel	School-Cite Basse	Cite Basse	SCSES0737	14.6456	-16.2441	75.6323	24.792	1638866716933.jpg	https://kc.kobotoolbox.org/media/original?media_file=jgomis%2Fattachments%2F8439609f265a4012a93e47ac149f6df6%2F8d2b220f-cabd-48eb-be03-196c37ec32fd%2F1638866716933.jpg	128620129	2021-12-07 12:53:16	622	2021-12-07	SCSES0737		8	Féminin	CITE BASSE	Oui	Négatif	Oui	CPS		Non		2021-12-07 12:53:16	2021-12-07 08:45:00	2021-12-07 08:46:58
734	Diourbel	SC SESEC 2	SESEC 0738	34(1,B5)	6	7	4.75		Diourbel	School-Cite Basse	Cite Basse	SCSES0738	14.6462	-16.2443	0.42919	14.163	1638866841301.jpg	https://kc.kobotoolbox.org/media/original?media_file=jgomis%2Fattachments%2F8439609f265a4012a93e47ac149f6df6%2F2aa12e76-3040-430e-988e-0cc1194a87ed%2F1638866841301.jpg	128620134	2021-12-07 12:53:17	623	2021-12-07	SCSES0738		9	Féminin	CITE BASSE	Oui	Négatif	Oui	CPS		Non		2021-12-07 12:53:17	2021-12-07 08:47:06	2021-12-07 08:48:22
735	Diourbel	SC SESEC 2	SESEC 0739	35(1,C5)	2	3	4.75		Diourbel	School-Cite Basse	Cite Basse	SCSES0739	14.646	-16.2441	42.9327	18.233	1638866924616.jpg	https://kc.kobotoolbox.org/media/original?media_file=jgomis%2Fattachments%2F8439609f265a4012a93e47ac149f6df6%2Fe28c8411-5721-4ee0-8d01-30a217509d83%2F1638866924616.jpg	128620138	2021-12-07 12:53:17	624	2021-12-07	SCSES0739		9	Masculin	CITE BASSE	Oui	Négatif	Oui	CPS		Non		2021-12-07 12:53:17	2021-12-07 08:48:30	2021-12-07 08:49:53
736	Diourbel	SC SESEC 2	SESEC 0740	37(1,E5)	22	16	5.75		Diourbel	School-Cite Basse	Cite Basse	SCSES0740	14.646	-16.2443	37.494	12.484	1638867011884.jpg	https://kc.kobotoolbox.org/media/original?media_file=jgomis%2Fattachments%2F8439609f265a4012a93e47ac149f6df6%2F03f44de1-5dc9-4387-9aea-a930e1965677%2F1638867011884.jpg	128620141	2021-12-07 12:53:18	625	2021-12-07	SCSES0740		9	Féminin	CITE BASSE	Oui	Négatif	Oui	CPS		Non		2021-12-07 12:53:18	2021-12-07 08:49:56	2021-12-07 08:51:22
737	Diourbel	SC SESEC 2	SESEC 0741	38(1,F5)	12	13	20.75		Diourbel	School-Cite Basse	Cite Basse	SCSES0741	14.6459	-16.2443	32.1825	19.193	1638867102419.jpg	https://kc.kobotoolbox.org/media/original?media_file=jgomis%2Fattachments%2F8439609f265a4012a93e47ac149f6df6%2F97e19218-8fd5-41a5-b975-ab2cdbafb6ad%2F1638867102419.jpg	128620145	2021-12-07 12:53:19	626	2021-12-07	SCSES0741		14	Masculin	CITE BASSE	Oui	Négatif	Oui	CPS		Oui		2021-12-07 12:53:19	2021-12-07 08:51:27	2021-12-07 08:52:50
738	Diourbel	SC SESEC 2	SESEC 0742	29(1,E4)	2	2	5.75		Diourbel	School-Cite Basse	Cite Basse	SCSES0742	14.646	-16.2443	23.8765	14.802	1638867187670.jpg	https://kc.kobotoolbox.org/media/original?media_file=jgomis%2Fattachments%2F8439609f265a4012a93e47ac149f6df6%2Fdf625bed-71f0-4139-a211-4c8297d9df04%2F1638867187670.jpg	128620149	2021-12-07 12:53:20	627	2021-12-07	SCSES0742		11	Masculin	CITE BASSE	Oui	Négatif	Non			Non		2021-12-07 12:53:20	2021-12-07 08:52:53	2021-12-07 08:54:23
739	Diourbel	SC SESEC 2	SESEC 0743	30(1,F4)	6	9	7.75		Diourbel	School-Cite Basse	Cite Basse	SCSES0743	14.6461	-16.2445	55.3352	14.776	1638867283451.jpg	https://kc.kobotoolbox.org/media/original?media_file=jgomis%2Fattachments%2F8439609f265a4012a93e47ac149f6df6%2F47758cac-e974-4ff1-8944-f1947edd16c3%2F1638867283451.jpg	128620156	2021-12-07 12:53:21	628	2021-12-07	SCSES0743		14	Masculin	CITE BASSE	Oui	Négatif	Non			Non		2021-12-07 12:53:21	2021-12-07 08:54:27	2021-12-07 08:55:41
740	Diourbel	SC SESEC 2	SESEC 0744	36(1,D5)	2	3	3.75		Diourbel	School-Cite Basse	Cite Basse	SCSES0744	14.646	-16.2443	34.4569	12.467	1638867364484.jpg	https://kc.kobotoolbox.org/media/original?media_file=jgomis%2Fattachments%2F8439609f265a4012a93e47ac149f6df6%2F66041028-58b9-4765-9c41-61fb7bd3975c%2F1638867364484.jpg	128620159	2021-12-07 12:53:21	629	2021-12-07	SCSES0744		8	Féminin	CITE BASSE	Oui	Négatif	Oui	CPS		Non		2021-12-07 12:53:21	2021-12-07 08:55:48	2021-12-07 08:56:55
741	Diourbel		SESEC 0745						Diourbel	School-Cite Basse	Cite Basse	SCSES0745	14.6461	-16.2443	68.5738	15.387	1638867435602.jpg	https://kc.kobotoolbox.org/media/original?media_file=jgomis%2Fattachments%2F8439609f265a4012a93e47ac149f6df6%2F01ba391e-eddb-43d7-b68b-171ef6951c2d%2F1638867435602.jpg	128620162	2021-12-07 12:53:22	630	2021-12-07	SCSES0745		10	Féminin	CITE BASSE	Oui	Négatif	Oui	CPS		Non		2021-12-07 12:53:22	2021-12-07 08:56:57	2021-12-07 08:58:29
742	Diourbel	SC SESEC 2	SESEC 0746	27(1,C4)	4	5	3.75		Diourbel	School-Cite Basse	Cite Basse	SCSES0746	14.6459	-16.2444	-6.42756	20.539	1638867529619.jpg	https://kc.kobotoolbox.org/media/original?media_file=jgomis%2Fattachments%2F8439609f265a4012a93e47ac149f6df6%2F17a92fc3-cbcd-4835-947c-3077f617e8d2%2F1638867529619.jpg	128620167	2021-12-07 12:53:23	631	2021-12-07	SCSES0746		8	Féminin	CITE BASSE	Oui	Négatif	Oui	CPS		Non		2021-12-07 12:53:23	2021-12-07 08:58:34	2021-12-07 08:59:48
743	Diourbel	SC SESEC 2	SESEC 0747	28(1,D4)	3	3	5.25		Diourbel	School-Cite Basse	Cite Basse	SCSES0747	14.646	-16.2442	46.2698	6.603	1638867613965.jpg	https://kc.kobotoolbox.org/media/original?media_file=jgomis%2Fattachments%2F8439609f265a4012a93e47ac149f6df6%2F2ca31229-8238-4a5c-be63-9deefa6b2758%2F1638867613965.jpg	128620175	2021-12-07 12:53:24	632	2021-12-07	SCSES0747		8	Féminin	CITE BASSE	Oui	Négatif	Oui	CPS		Non		2021-12-07 12:53:24	2021-12-07 08:59:52	2021-12-07 09:02:09
744	Diourbel	SC SESEC 2	SESEC 0748	20(1,D3)	4	16	6.75		Diourbel	School-Cite Basse	Cite Basse	SCSES0748	14.6462	-16.2442	13.4901	17.489	1638867767961.jpg	https://kc.kobotoolbox.org/media/original?media_file=jgomis%2Fattachments%2F8439609f265a4012a93e47ac149f6df6%2Fd1ecfad0-bbce-4dd3-9e70-7fe02e10c566%2F1638867767961.jpg	128620181	2021-12-07 12:53:24	633	2021-12-07	SCSES0748		9	Féminin	CITE BASSE	Oui	Négatif	Oui	CPS		Non		2021-12-07 12:53:24	2021-12-07 09:02:27	2021-12-07 09:04:02
745	Diourbel	SC SESEC 2	SESEC 0749	21(1,E3)	4	4	6.25		Diourbel	School-Cite Basse	Cite Basse	SCSES0749	14.646	-16.2442	29.0004	16.015	1638867861297.jpg	https://kc.kobotoolbox.org/media/original?media_file=jgomis%2Fattachments%2F8439609f265a4012a93e47ac149f6df6%2F7b895823-f689-4484-a9cb-5d93e1a924be%2F1638867861297.jpg	128620184	2021-12-07 12:53:25	634	2021-12-07	SCSES0749		9	Masculin	CITE BASSE	Oui	Négatif	Oui	CPS		Non		2021-12-07 12:53:25	2021-12-07 09:04:04	2021-12-07 09:05:25
746	Diourbel	SC SESEC 2	SESEC 0750	25(1,A4)	12	23	7.75		Diourbel	School-Cite Basse	Cite Basse	SCSES0750	14.646	-16.2442	77.6479	9.724	1638867946451.jpg	https://kc.kobotoolbox.org/media/original?media_file=jgomis%2Fattachments%2F8439609f265a4012a93e47ac149f6df6%2F595b3b0b-bd3c-4a7f-a0d7-ddc2be527b6f%2F1638867946451.jpg	128620195	2021-12-07 12:53:27	635	2021-12-07	SCSES0750		9	Masculin	CITE BASSE	Oui	Négatif	Oui	CPS		Non		2021-12-07 12:53:27	2021-12-07 09:05:31	2021-12-07 09:06:41
747	Diourbel	SC SESEC 2	SESEC 0751	56(1,H7)	2	2	2.75		Diourbel	School-Cite Basse	Cite Basse	SCSES0751	14.646	-16.2441	25.3062	11.642	1638868302785.jpg	https://kc.kobotoolbox.org/media/original?media_file=jgomis%2Fattachments%2F8439609f265a4012a93e47ac149f6df6%2F9e1a8ee4-c0bd-4d05-b5a4-fcef96899347%2F1638868302785.jpg	128620198	2021-12-07 12:53:28	636	2021-12-07	SCSES0751		9	Féminin		Oui	Négatif	Oui	CPS		Non		2021-12-07 12:53:28	2021-12-07 09:11:28	2021-12-07 09:13:06
748	Diourbel	SC SESEC 2	SESEC 0752	55(1,G7)	3	4	4.75		Diourbel	School-Cite Basse	Cite Basse	SCSES0752	14.6461	-16.2442	35.489	9.632	1638868409938.jpg	https://kc.kobotoolbox.org/media/original?media_file=jgomis%2Fattachments%2F8439609f265a4012a93e47ac149f6df6%2F849257d0-9f5e-4ae2-a64f-d7ad4be13ab0%2F1638868409938.jpg	128620202	2021-12-07 12:53:29	637	2021-12-07	SCSES0752		8	Féminin	CITE BASSE	Oui	Négatif	Oui	CPS		Non		2021-12-07 12:53:29	2021-12-07 09:13:12	2021-12-07 09:15:07
749	Diourbel	SC SESEC 2	SESEC 0753	54(1,F7)	14	9	9.75		Diourbel	School-Cite Basse	Cite Basse	SCSES0753	14.6459	-16.2441	57.6785	10.507	1638868534367.jpg	https://kc.kobotoolbox.org/media/original?media_file=jgomis%2Fattachments%2F8439609f265a4012a93e47ac149f6df6%2F350bf4e8-eb7a-40e2-ba21-7d83cbca7862%2F1638868534367.jpg	128620206	2021-12-07 12:53:30	638	2021-12-07	SCSES0753		8	Féminin	CITE BASSE	Oui	Négatif	Oui	CPS		Non		2021-12-07 12:53:30	2021-12-07 09:15:14	2021-12-07 09:16:39
750	Diourbel	SC SESEC 2	SESEC 0754	26(1,B4)	7	5	14.75		Diourbel	School-Cite Basse	Cite Basse	SCSES0754	14.6461	-16.2442	31.981	8.837	1638868627902.jpg	https://kc.kobotoolbox.org/media/original?media_file=jgomis%2Fattachments%2F8439609f265a4012a93e47ac149f6df6%2F91eb1a5d-d3f9-4fba-8a68-31236bb4d024%2F1638868627902.jpg	128620210	2021-12-07 12:53:31	639	2021-12-07	SCSES0754		8	Féminin	CITE BASSE	Oui	Négatif	Oui	CPS		Non		2021-12-07 12:53:31	2021-12-07 09:16:51	2021-12-07 09:18:16
751	Diourbel	SC SESEC 2	SESEC 0755	51(1,C7)	3	20	5.75		Diourbel	School-Cite Basse	Cite Basse	SCSES0755	14.646	-16.2442	49.2062	11.52	1638868750008.jpg	https://kc.kobotoolbox.org/media/original?media_file=jgomis%2Fattachments%2F8439609f265a4012a93e47ac149f6df6%2F845932c8-a365-46fc-88b0-8723d7b60ea4%2F1638868750008.jpg	128620213	2021-12-07 12:53:32	640	2021-12-07	SCSES0755		8	Féminin	CITE BASSE	Oui	Négatif	Oui	CPS		Non		2021-12-07 12:53:32	2021-12-07 09:18:18	2021-12-07 09:20:03
752	Diourbel	SC SESEC 2	SESEC 0756	50(1,B7)	4	4	3.75		Diourbel	School-Cite Basse		SCSES0756	14.6461	-16.2443	4.37937	22.4	1638868823485.jpg	https://kc.kobotoolbox.org/media/original?media_file=jgomis%2Fattachments%2F8439609f265a4012a93e47ac149f6df6%2F54bf7705-6f04-49c2-a9bf-6595e1a34530%2F1638868823485.jpg	128620220	2021-12-07 12:53:33	641	2021-12-07	SCSES0756		9	Féminin	CITE BASSE	Oui	Négatif	Oui	CPS		Non		2021-12-07 12:53:33	2021-12-07 09:20:05	2021-12-07 09:21:00
753	Diourbel	SC SESEC 2	SESEC 0757	49(1,A7)	13	5	7.75		Diourbel	School-Cite Basse	Cite Basse	SCSES0757	14.646	-16.2442	44.4612	5.019	1638868884460.jpg	https://kc.kobotoolbox.org/media/original?media_file=jgomis%2Fattachments%2F8439609f265a4012a93e47ac149f6df6%2F456421cd-7412-4cd6-98ff-7da4d8f62bf8%2F1638868884460.jpg	128620223	2021-12-07 12:53:33	642	2021-12-07	SCSES0757		9	Féminin	CITE BASSE	Oui	Négatif	Oui	CPS		Oui		2021-12-07 12:53:33	2021-12-07 09:21:03	2021-12-07 09:21:58
754	Diourbel	SC SESEC 2	SESEC 0758	47(1,G6)	1	2	4.75		Diourbel	School-Cite Basse	Cite Basse	SCSES0758	14.646	-16.2442	44.1538	5.079	1638868943885.jpg	https://kc.kobotoolbox.org/media/original?media_file=jgomis%2Fattachments%2F8439609f265a4012a93e47ac149f6df6%2F3ce4d0da-c8f9-41a7-8003-62607a43a763%2F1638868943885.jpg	128620228	2021-12-07 12:53:34	643	2021-12-07	SCSES0758		10	Masculin	CITE BASSE	Oui	Négatif	Oui	CPS		Non		2021-12-07 12:53:34	2021-12-07 09:22:00	2021-12-07 09:23:28
755	Diourbel	SC SESEC 2	SESEC 0759	45(1,E6)	4	5	5.75		Diourbel	School-Cite Basse	Cite Basse	SCSES0759	14.6461	-16.2442	38.212	4.483	1638869037821.jpg	https://kc.kobotoolbox.org/media/original?media_file=jgomis%2Fattachments%2F8439609f265a4012a93e47ac149f6df6%2Fa71da7e6-724b-4b3f-8a9b-e918714a41d8%2F1638869037821.jpg	128620232	2021-12-07 12:53:35	644	2021-12-07	SCSES0759		9	Féminin	CITE BASSE	Oui	Négatif	Oui	CPS		Non		2021-12-07 12:53:35	2021-12-07 09:23:33	2021-12-07 09:24:34
756	Diourbel		SESEC 0760						Diourbel	School-Cite Basse	Cite Basse	SCSES0760	14.6461	-16.2442	60.0491	10.476	1638869101046.jpg	https://kc.kobotoolbox.org/media/original?media_file=jgomis%2Fattachments%2F8439609f265a4012a93e47ac149f6df6%2Fdaa8c0b0-9f35-4089-a725-8ceb71f641eb%2F1638869101046.jpg	128620238	2021-12-07 12:53:35	645	2021-12-07	SCSES0760		9	Féminin	CITE BASSE	Oui	Négatif	Oui	CPS		Non		2021-12-07 12:53:35	2021-12-07 09:24:45	2021-12-07 09:25:35
757	Diourbel	SC SESEC 2	SESEC 0761	40(1,H5)	5	7	4.75		Diourbel	School-Cite Basse	Cite Basse	SCSES0761	14.6461	-16.2443	54.3365	14.645	1638869174635.jpg	https://kc.kobotoolbox.org/media/original?media_file=jgomis%2Fattachments%2F8439609f265a4012a93e47ac149f6df6%2Ff7af9fe0-f633-41a3-acd1-bd42ed38d824%2F1638869174635.jpg	128620242	2021-12-07 12:53:36	646	2021-12-07	SCSES0761		9	Féminin	CITE	Oui	Négatif	Oui	CPS		Non		2021-12-07 12:53:36	2021-12-07 09:25:51	2021-12-07 09:26:54
758	Diourbel	SC SESEC 2	SESEC 0762	53(1,E7)	1	2	2.75		Diourbel	School-Cite Basse	Cite Basse	SCSES0762	14.6461	-16.2442	43.2617	4.18	1638869245362.jpg	https://kc.kobotoolbox.org/media/original?media_file=jgomis%2Fattachments%2F8439609f265a4012a93e47ac149f6df6%2F810a571f-fd5c-44aa-86fc-d42fee46ca47%2F1638869245362.jpg	128620248	2021-12-07 12:53:37	647	2021-12-07	SCSES0762		9	Masculin	CITE BASSE	Oui	Négatif	Oui	CPS		Non		2021-12-07 12:53:37	2021-12-07 09:26:57	2021-12-07 09:28:01
759	Diourbel	SC SESEC 2	SESEC 0763	48(1,H6)	3	3	4.75		Diourbel	School-Cite Basse	Cite Basse	SCSES0763	14.646	-16.244	74.4282	18.73	1638869306367.jpg	https://kc.kobotoolbox.org/media/original?media_file=jgomis%2Fattachments%2F8439609f265a4012a93e47ac149f6df6%2F44a4920f-b504-4ff1-bbeb-8871a275cf95%2F1638869306367.jpg	128620251	2021-12-07 12:53:38	648	2021-12-07	SCSES0763		10	Masculin	CITE BASSE	Oui	Négatif	Oui	CPS		Non		2021-12-07 12:53:38	2021-12-07 09:28:06	2021-12-07 09:29:16
760	Diourbel	SC SESEC 2	SESEC 0764	46(1,F6)	7	9	12.75		Diourbel	School-Cite Basse	Cite Basse	SCSES0764	14.6461	-16.2442	32.4916	4.465	1638869397218.jpg	https://kc.kobotoolbox.org/media/original?media_file=jgomis%2Fattachments%2F8439609f265a4012a93e47ac149f6df6%2F0d27bd55-8116-43d6-9a55-6a1de89cdea6%2F1638869397218.jpg	128620257	2021-12-07 12:53:39	649	2021-12-07	SCSES0764		9	Masculin	CITE BASSE	Oui	Négatif	Oui	CPS		Non		2021-12-07 12:53:39	2021-12-07 09:29:30	2021-12-07 09:31:10
761	Diourbel	SC SESEC 2	SESEC 0765	41(1,A6)	7	7	6.75		Diourbel	School-Cite Basse	Cite Basse	SCSES0765	14.646	-16.2441	91.9611	7.493	1638869491784.jpg	https://kc.kobotoolbox.org/media/original?media_file=jgomis%2Fattachments%2F8439609f265a4012a93e47ac149f6df6%2F8cec6428-dee0-477d-a422-b9e9edaa4236%2F1638869491784.jpg	128620260	2021-12-07 12:53:40	650	2021-12-07	SCSES0765		8	Masculin	CITE BASSE	Oui	Négatif	Oui	CPS		Non		2021-12-07 12:53:40	2021-12-07 09:31:15	2021-12-07 09:32:19
762	Diourbel	SC SESEC 9	SESEC 0766	34(1,B5)	51	32	8.5		Diourbel	School-Cite Basse	Cite Basse	SCSES0766	14.6461	-16.2442	35.703	4.993	1638865445860.jpg	https://kc.kobotoolbox.org/media/original?media_file=jgomis%2Fattachments%2F8439609f265a4012a93e47ac149f6df6%2Fc8899be9-5d6c-4198-a6b3-8917a8131942%2F1638865445860.jpg	128584333	2021-12-07 09:45:23	613	2021-12-07	SCSES0766		9	Féminin	CIB	Oui	Négatif	Oui	CPS		Non		2021-12-07 09:45:23	2021-12-07 08:23:10	2021-12-07 09:44:57
763	Diourbel	SC SESEC 2	SESEC 0767	44(1,D6)	15	24	19.75		Diourbel	School-Cite Basse	Cite Basse	SCSES0767	14.6461	-16.2442	35.703	4.993	1638865445860.jpg	https://kc.kobotoolbox.org/media/original?media_file=jgomis%2Fattachments%2F8439609f265a4012a93e47ac149f6df6%2Fc8899be9-5d6c-4198-a6b3-8917a8131942%2F1638865445860.jpg	128584333	2021-12-07 09:45:23	613	2021-12-07	SCSES0767		8	Féminin	CIB	Oui	Négatif	Oui	CPS		Non		2021-12-07 09:45:23	2021-12-07 08:23:10	2021-12-07 09:44:57
764	Diourbel	SC SESEC 2	SESEC 0768	43(1,C6)	2	2	4.75		Diourbel	School-Cite Basse	Cite Basse	SCSES0768	14.6461	-16.2442	35.703	4.993	1638865445860.jpg	https://kc.kobotoolbox.org/media/original?media_file=jgomis%2Fattachments%2F8439609f265a4012a93e47ac149f6df6%2Fc8899be9-5d6c-4198-a6b3-8917a8131942%2F1638865445860.jpg	128584333	2021-12-07 09:45:23	613	2021-12-07	SCSES0768		8	Féminin	CIB	Oui	Négatif	Oui	CPS		Non		2021-12-07 09:45:23	2021-12-07 08:23:10	2021-12-07 09:44:57
765	Diourbel	SC SESEC 2	SESEC 0769	42(1,B6)	5	4	5.75		Diourbel	School-Cite Basse	Cite Basse	SCSES0769	14.6461	-16.2442	35.703	4.993	1638865445860.jpg	https://kc.kobotoolbox.org/media/original?media_file=jgomis%2Fattachments%2F8439609f265a4012a93e47ac149f6df6%2Fc8899be9-5d6c-4198-a6b3-8917a8131942%2F1638865445860.jpg	128584333	2021-12-07 09:45:23	613	2021-12-07	SCSES0769		8	Féminin	CIB	Oui	Négatif	Oui	CPS		Non		2021-12-07 09:45:23	2021-12-07 08:23:10	2021-12-07 09:44:57
766	Diourbel		SESEC 0770						Diourbel	School-Cite Basse	Cite Basse	SCSES0770	14.6461	-16.2442	35.703	4.993	1638865445860.jpg	https://kc.kobotoolbox.org/media/original?media_file=jgomis%2Fattachments%2F8439609f265a4012a93e47ac149f6df6%2Fc8899be9-5d6c-4198-a6b3-8917a8131942%2F1638865445860.jpg	128584333	2021-12-07 09:45:23	613	2021-12-07	SCSES0770		8	Masculin	CIB	Oui	Négatif	Oui	CPS		Non		2021-12-07 09:45:23	2021-12-07 08:23:10	2021-12-07 09:44:57
767	Diourbel	SC SESEC 1	SESEC 0771	8(1,H1)	1	1	11		Diourbel	School-Cite Basse	Cite Basse	SCSES0771	14.6461	-16.2442	35.703	4.993	1638865445860.jpg	https://kc.kobotoolbox.org/media/original?media_file=jgomis%2Fattachments%2F8439609f265a4012a93e47ac149f6df6%2Fc8899be9-5d6c-4198-a6b3-8917a8131942%2F1638865445860.jpg	128584333	2021-12-07 09:45:23	613	2021-12-07	SCSES0771		8	Féminin	CIB	Oui	Négatif	Oui	CPS		Non		2021-12-07 09:45:23	2021-12-07 08:23:10	2021-12-07 09:44:57
768	Diourbel	SC SESEC 1	SESEC 0772	14(1,F2)	2	0.5	-4		Diourbel	School-Cite Basse	Cite Basse	SCSES0772	14.6461	-16.2442	35.703	4.993	1638865445860.jpg	https://kc.kobotoolbox.org/media/original?media_file=jgomis%2Fattachments%2F8439609f265a4012a93e47ac149f6df6%2Fc8899be9-5d6c-4198-a6b3-8917a8131942%2F1638865445860.jpg	128584333	2021-12-07 09:45:23	613	2021-12-07	SCSES0772		8	Féminin	CIB	Oui	Négatif	Oui	CPS		Non		2021-12-07 09:45:23	2021-12-07 08:23:10	2021-12-07 09:44:57
769	Diourbel		SESEC 0773						Diourbel	School-Cite Basse	Cite Basse	SCSES0773	14.6461	-16.2442	35.703	4.993	1638865445860.jpg	https://kc.kobotoolbox.org/media/original?media_file=jgomis%2Fattachments%2F8439609f265a4012a93e47ac149f6df6%2Fc8899be9-5d6c-4198-a6b3-8917a8131942%2F1638865445860.jpg	128584333	2021-12-07 09:45:23	613	2021-12-07	SCSES0773		8	Féminin	CIB	Oui	Positif	Oui	CPS		Non		2021-12-07 09:45:23	2021-12-07 08:23:10	2021-12-07 09:44:57
770	Diourbel	SC SESEC 1	SESEC 0774	16(1,H2)	1	1	-5		Diourbel	School-Cite Basse	Cite Basse	SCSES0774	14.6461	-16.2442	35.703	4.993	1638865445860.jpg	https://kc.kobotoolbox.org/media/original?media_file=jgomis%2Fattachments%2F8439609f265a4012a93e47ac149f6df6%2Fc8899be9-5d6c-4198-a6b3-8917a8131942%2F1638865445860.jpg	128584333	2021-12-07 09:45:23	613	2021-12-07	SCSES0774		8	Masculin	CIB	Oui	Négatif	Oui	CPS		Non		2021-12-07 09:45:23	2021-12-07 08:23:10	2021-12-07 09:44:57
771	Diourbel	SC SESEC 1	SESEC 0775	10(1,B2)	1	1	-5		Diourbel	School-Cite Basse	Cite Basse	SCSES0775	14.6461	-16.2442	35.703	4.993	1638865445860.jpg	https://kc.kobotoolbox.org/media/original?media_file=jgomis%2Fattachments%2F8439609f265a4012a93e47ac149f6df6%2Fc8899be9-5d6c-4198-a6b3-8917a8131942%2F1638865445860.jpg	128584333	2021-12-07 09:45:23	613	2021-12-07	SCSES0775		8	Masculin	CIB	Oui	Négatif	Oui	CPS		Non		2021-12-07 09:45:23	2021-12-07 08:23:10	2021-12-07 09:44:57
772	Diourbel	SC SESEC 1	SESEC 0776	9(1,A2)	0	0	-5		Diourbel	School-Cite Basse	Cite Basse	SCSES0776	14.6461	-16.2442	35.703	4.993	1638865445860.jpg	https://kc.kobotoolbox.org/media/original?media_file=jgomis%2Fattachments%2F8439609f265a4012a93e47ac149f6df6%2Fc8899be9-5d6c-4198-a6b3-8917a8131942%2F1638865445860.jpg	128584333	2021-12-07 09:45:23	613	2021-12-07	SCSES0776		8	Masculin	CIB	Oui	Négatif	Oui	CPS		Non		2021-12-07 09:45:23	2021-12-07 08:23:10	2021-12-07 09:44:57
773	Diourbel	SC SESEC 1	SESEC 0777	4(1,D1)	0	2	-5		Diourbel	School-Cite Basse	Cite Basse	SCSES0777	14.6461	-16.2442	35.703	4.993	1638865445860.jpg	https://kc.kobotoolbox.org/media/original?media_file=jgomis%2Fattachments%2F8439609f265a4012a93e47ac149f6df6%2Fc8899be9-5d6c-4198-a6b3-8917a8131942%2F1638865445860.jpg	128584333	2021-12-07 09:45:23	613	2021-12-07	SCSES0777		9	Masculin	CIB	Oui	Négatif	Oui	CPS		Non		2021-12-07 09:45:23	2021-12-07 08:23:10	2021-12-07 09:44:57
774	Diourbel	SC SESEC 1	SESEC 0778	11(1,C2)	2	1	-0.5		Diourbel	School-Cite Basse	Cite Basse	SCSES0778	14.6461	-16.2442	35.703	4.993	1638865445860.jpg	https://kc.kobotoolbox.org/media/original?media_file=jgomis%2Fattachments%2F8439609f265a4012a93e47ac149f6df6%2Fc8899be9-5d6c-4198-a6b3-8917a8131942%2F1638865445860.jpg	128584333	2021-12-07 09:45:23	613	2021-12-07	SCSES0778		9	Féminin	CIB	Oui	Négatif	Oui	CPS		Non		2021-12-07 09:45:23	2021-12-07 08:23:10	2021-12-07 09:44:57
775	Diourbel	SC SESEC 8	SESEC 0779	66(1,B9)	23	15.5	8.25		Diourbel	School-Cite Basse	Cite Basse	SCSES0779	14.6461	-16.2442	35.703	4.993	1638865445860.jpg	https://kc.kobotoolbox.org/media/original?media_file=jgomis%2Fattachments%2F8439609f265a4012a93e47ac149f6df6%2Fc8899be9-5d6c-4198-a6b3-8917a8131942%2F1638865445860.jpg	128584333	2021-12-07 09:45:23	613	2021-12-07	SCSES0779		9	Masculin	CIB	Oui	Négatif	Oui	CPS		Non		2021-12-07 09:45:23	2021-12-07 08:23:10	2021-12-07 09:44:57
776	Diourbel	SC SESEC 1	SESEC 0780	13(1,E2)	5	2	-4		Diourbel	School-Cite Basse	Cite Basse	SCSES0780	14.6461	-16.2442	35.703	4.993	1638865445860.jpg	https://kc.kobotoolbox.org/media/original?media_file=jgomis%2Fattachments%2F8439609f265a4012a93e47ac149f6df6%2Fc8899be9-5d6c-4198-a6b3-8917a8131942%2F1638865445860.jpg	128584333	2021-12-07 09:45:23	613	2021-12-07	SCSES0780		9	Masculin	CIB	Oui	Négatif	Oui	CPS		Non		2021-12-07 09:45:23	2021-12-07 08:23:10	2021-12-07 09:44:57
777	Diourbel	SC SESEC 1	SESEC 0781	12(1,D2)	3	2.5	-4		Diourbel	School-Cite Basse	Cite Basse	SCSES0781	14.6461	-16.2442	35.703	4.993	1638865445860.jpg	https://kc.kobotoolbox.org/media/original?media_file=jgomis%2Fattachments%2F8439609f265a4012a93e47ac149f6df6%2Fc8899be9-5d6c-4198-a6b3-8917a8131942%2F1638865445860.jpg	128584333	2021-12-07 09:45:23	613	2021-12-07	SCSES0781		9	Masculin	CIB	Oui	Négatif	Oui	CPS		Non		2021-12-07 09:45:23	2021-12-07 08:23:10	2021-12-07 09:44:57
778	Diourbel	SC SESEC 1	SESEC 0782	15(1,G2)	0	1	-5		Diourbel	School-Cite Basse	Cite Basse	SCSES0782	14.6461	-16.2442	35.703	4.993	1638865445860.jpg	https://kc.kobotoolbox.org/media/original?media_file=jgomis%2Fattachments%2F8439609f265a4012a93e47ac149f6df6%2Fc8899be9-5d6c-4198-a6b3-8917a8131942%2F1638865445860.jpg	128584333	2021-12-07 09:45:23	613	2021-12-07	SCSES0782		9	Féminin	CIB	Oui	Négatif	Oui	CPS		Non		2021-12-07 09:45:23	2021-12-07 08:23:10	2021-12-07 09:44:57
779	Diourbel	SC SESEC 1	SESEC 0783	1(1,A1)	1.5	0	-5		Diourbel	School-Cite Basse	Cite Basse	SCSES0783	14.6461	-16.2442	35.703	4.993	1638865445860.jpg	https://kc.kobotoolbox.org/media/original?media_file=jgomis%2Fattachments%2F8439609f265a4012a93e47ac149f6df6%2Fc8899be9-5d6c-4198-a6b3-8917a8131942%2F1638865445860.jpg	128584333	2021-12-07 09:45:23	613	2021-12-07	SCSES0783		9	Féminin	CIB	Oui	Négatif	Oui	CPS		Non		2021-12-07 09:45:23	2021-12-07 08:23:10	2021-12-07 09:44:57
780	Diourbel	SC SESEC 1	SESEC 0784	2(1,B1)	1	0	-4		Diourbel	School-Cite Basse	Cite Basse	SCSES0784	14.6461	-16.2442	35.703	4.993	1638865445860.jpg	https://kc.kobotoolbox.org/media/original?media_file=jgomis%2Fattachments%2F8439609f265a4012a93e47ac149f6df6%2Fc8899be9-5d6c-4198-a6b3-8917a8131942%2F1638865445860.jpg	128584333	2021-12-07 09:45:23	613	2021-12-07	SCSES0784		10	Féminin	CIB	Oui	Négatif	Oui	CPS		Non		2021-12-07 09:45:23	2021-12-07 08:23:10	2021-12-07 09:44:57
781	Diourbel	SC SESEC 8	SESEC 0785	67(1,C9)	43	28.5	19.25		Diourbel	School-Cite Basse	Cite Basse	SCSES0785	14.6461	-16.2442	35.703	4.993	1638865445860.jpg	https://kc.kobotoolbox.org/media/original?media_file=jgomis%2Fattachments%2F8439609f265a4012a93e47ac149f6df6%2Fc8899be9-5d6c-4198-a6b3-8917a8131942%2F1638865445860.jpg	128584333	2021-12-07 09:45:23	613	2021-12-07	SCSES0785		10	Féminin	CIB	Oui	Négatif	Oui	CPS		Non		2021-12-07 09:45:23	2021-12-07 08:23:10	2021-12-07 09:44:57
782	Diourbel	SC SESEC 9	SESEC 0786	39(1,G5)	28	33	5.5		Diourbel	School-Cite Basse	Cite Basse	SCSES0786	14.6461	-16.2442	35.703	4.993	1638865445860.jpg	https://kc.kobotoolbox.org/media/original?media_file=jgomis%2Fattachments%2F8439609f265a4012a93e47ac149f6df6%2Fc8899be9-5d6c-4198-a6b3-8917a8131942%2F1638865445860.jpg	128584333	2021-12-07 09:45:23	613	2021-12-07	SCSES0786		9	Féminin	CIB	Oui	Négatif	Oui	CPS		Non		2021-12-07 09:45:23	2021-12-07 08:23:10	2021-12-07 09:44:57
783	Diourbel	SC SESEC 1	SESEC 0787	3(1,C1)	1	0	-4		Diourbel	School-Cite Basse	Cite Basse	SCSES0787	14.6461	-16.2442	35.703	4.993	1638865445860.jpg	https://kc.kobotoolbox.org/media/original?media_file=jgomis%2Fattachments%2F8439609f265a4012a93e47ac149f6df6%2Fc8899be9-5d6c-4198-a6b3-8917a8131942%2F1638865445860.jpg	128584333	2021-12-07 09:45:23	613	2021-12-07	SCSES0787		9	Féminin	CIB	Oui	Négatif	Oui	CPS		Non		2021-12-07 09:45:23	2021-12-07 08:23:10	2021-12-07 09:44:57
784	Diourbel	SC SESEC 1	SESEC 0788	5(1,E1)	1	1	-4		Diourbel	School-Cite Basse	Cite Basse	SCSES0788	14.6461	-16.2442	35.703	4.993	1638865445860.jpg	https://kc.kobotoolbox.org/media/original?media_file=jgomis%2Fattachments%2F8439609f265a4012a93e47ac149f6df6%2Fc8899be9-5d6c-4198-a6b3-8917a8131942%2F1638865445860.jpg	128584333	2021-12-07 09:45:23	613	2021-12-07	SCSES0788		9	Féminin	CIB	Oui	Négatif	Oui	CPS		Non		2021-12-07 09:45:23	2021-12-07 08:23:10	2021-12-07 09:44:57
785	Diourbel	SC SESEC 1	SESEC 0789	7(1,G1)	1	0	-3		Diourbel	School-Cite Basse	Cite Basse	SCSES0789	14.6461	-16.2442	35.703	4.993	1638865445860.jpg	https://kc.kobotoolbox.org/media/original?media_file=jgomis%2Fattachments%2F8439609f265a4012a93e47ac149f6df6%2Fc8899be9-5d6c-4198-a6b3-8917a8131942%2F1638865445860.jpg	128584333	2021-12-07 09:45:23	613	2021-12-07	SCSES0789		10	Féminin	CIB	Oui	Négatif	Oui	CPS		Non		2021-12-07 09:45:23	2021-12-07 08:23:10	2021-12-07 09:44:57
786	Diourbel	SC SESEC 1	SESEC 0790	6(1,F1)	1	1	-4		Diourbel	School-Cite Basse	Cite Basse	SCSES0790	14.6461	-16.2442	35.703	4.993	1638865445860.jpg	https://kc.kobotoolbox.org/media/original?media_file=jgomis%2Fattachments%2F8439609f265a4012a93e47ac149f6df6%2Fc8899be9-5d6c-4198-a6b3-8917a8131942%2F1638865445860.jpg	128584333	2021-12-07 09:45:23	613	2021-12-07	SCSES0790		10	Féminin	CIB	Oui	Négatif	Oui	CPS		Non		2021-12-07 09:45:23	2021-12-07 08:23:10	2021-12-07 09:44:57
787	Diourbel	SC SESEC 5	SESEC 0791	37(1,E5)	17	11.5	7		Diourbel	School-Cite Basse	Cite Basse	SCSES0791	14.6461	-16.2442	35.703	4.993	1638865445860.jpg	https://kc.kobotoolbox.org/media/original?media_file=jgomis%2Fattachments%2F8439609f265a4012a93e47ac149f6df6%2Fc8899be9-5d6c-4198-a6b3-8917a8131942%2F1638865445860.jpg	128584333	2021-12-07 09:45:23	613	2021-12-07	SCSES0791		9	Masculin	CIB	Oui	Négatif	Oui	CPS		Non		2021-12-07 09:45:23	2021-12-07 08:23:10	2021-12-07 09:44:57
788	Diourbel	SC SESEC 5	SESEC 0792	38(1,F5)	8	5.5	5		Diourbel	School-Cite Basse	Cite Basse	SCSES0792	14.6461	-16.2442	35.703	4.993	1638865445860.jpg	https://kc.kobotoolbox.org/media/original?media_file=jgomis%2Fattachments%2F8439609f265a4012a93e47ac149f6df6%2Fc8899be9-5d6c-4198-a6b3-8917a8131942%2F1638865445860.jpg	128584333	2021-12-07 09:45:23	613	2021-12-07	SCSES0792		10	Féminin	CIB	Oui	Négatif	Oui	CPS		Non		2021-12-07 09:45:23	2021-12-07 08:23:10	2021-12-07 09:44:57
789	Diourbel	SC SESEC 5	SESEC 0793	39(1,G5)	9	5.5	6		Diourbel	School-Cite Basse	Cite Basse	SCSES0793	14.6461	-16.2442	35.703	4.993	1638865445860.jpg	https://kc.kobotoolbox.org/media/original?media_file=jgomis%2Fattachments%2F8439609f265a4012a93e47ac149f6df6%2Fc8899be9-5d6c-4198-a6b3-8917a8131942%2F1638865445860.jpg	128584333	2021-12-07 09:45:23	613	2021-12-07	SCSES0793		9	Masculin	CIB	Oui	Négatif	Oui	CPS		Non		2021-12-07 09:45:23	2021-12-07 08:23:10	2021-12-07 09:44:57
790	Diourbel	SC SESEC 5	SESEC 0794	28(1,D4)	15	6.5	7		Diourbel	School-Cite Basse	Cite Basse	SCSES0794	14.6461	-16.2442	35.703	4.993	1638865445860.jpg	https://kc.kobotoolbox.org/media/original?media_file=jgomis%2Fattachments%2F8439609f265a4012a93e47ac149f6df6%2Fc8899be9-5d6c-4198-a6b3-8917a8131942%2F1638865445860.jpg	128584333	2021-12-07 09:45:23	613	2021-12-07	SCSES0794		9	Féminin	CIB	Oui	Négatif	Oui	CPS		Non		2021-12-07 09:45:23	2021-12-07 08:23:10	2021-12-07 09:44:57
791	Diourbel	SC SESEC 5	SESEC 0795	29(1,E4)	8	4.5	5		Diourbel	School-Cite Basse	Cite Basse	SCSES0795	14.6461	-16.2442	35.703	4.993	1638865445860.jpg	https://kc.kobotoolbox.org/media/original?media_file=jgomis%2Fattachments%2F8439609f265a4012a93e47ac149f6df6%2Fc8899be9-5d6c-4198-a6b3-8917a8131942%2F1638865445860.jpg	128584333	2021-12-07 09:45:23	613	2021-12-07	SCSES0795		9	Féminin	CIB	Oui	Négatif	Oui	CPS		Non		2021-12-07 09:45:23	2021-12-07 08:23:10	2021-12-07 09:44:57
792	Diourbel	SC SESEC 5	SESEC 0796	30(1,F4)	19	7	6		Diourbel	School-Cite Basse	Cite Basse	SCSES0796	14.6461	-16.2442	35.703	4.993	1638865445860.jpg	https://kc.kobotoolbox.org/media/original?media_file=jgomis%2Fattachments%2F8439609f265a4012a93e47ac149f6df6%2Fc8899be9-5d6c-4198-a6b3-8917a8131942%2F1638865445860.jpg	128584333	2021-12-07 09:45:23	613	2021-12-07	SCSES0796		9	Féminin	CIB	Oui	Négatif	Oui	CPS		Non		2021-12-07 09:45:23	2021-12-07 08:23:10	2021-12-07 09:44:57
793	Diourbel	SC SESEC 5	SESEC 0797	31(1,G4)	22	12.5	12		Diourbel	School-Cite Basse	Cite Basse	SCSES0797	14.6461	-16.2442	35.703	4.993	1638865445860.jpg	https://kc.kobotoolbox.org/media/original?media_file=jgomis%2Fattachments%2F8439609f265a4012a93e47ac149f6df6%2Fc8899be9-5d6c-4198-a6b3-8917a8131942%2F1638865445860.jpg	128584333	2021-12-07 09:45:23	613	2021-12-07	SCSES0797		9	Féminin	CIB	Oui	Négatif	Oui	CPS		Non		2021-12-07 09:45:23	2021-12-07 08:23:10	2021-12-07 09:44:57
794	Diourbel	SC SESEC 5	SESEC 0798	32(1,H4)	15	8.5	7		Diourbel	School-Cite Basse	Cite Basse	SCSES0798	14.6461	-16.2442	35.703	4.993	1638865445860.jpg	https://kc.kobotoolbox.org/media/original?media_file=jgomis%2Fattachments%2F8439609f265a4012a93e47ac149f6df6%2Fc8899be9-5d6c-4198-a6b3-8917a8131942%2F1638865445860.jpg	128584333	2021-12-07 09:45:23	613	2021-12-07	SCSES0798		9	Masculin	CIB	Oui	Négatif	Oui	CPS		Non		2021-12-07 09:45:23	2021-12-07 08:23:10	2021-12-07 09:44:57
795	Diourbel	SC SESEC 5	SESEC 0799	33(1,A5)	8	5.5	7		Diourbel	School-Cite Basse	Cite Basse	SCSES0799	14.6461	-16.2442	35.703	4.993	1638865445860.jpg	https://kc.kobotoolbox.org/media/original?media_file=jgomis%2Fattachments%2F8439609f265a4012a93e47ac149f6df6%2Fc8899be9-5d6c-4198-a6b3-8917a8131942%2F1638865445860.jpg	128584333	2021-12-07 09:45:23	613	2021-12-07	SCSES0799		10	Masculin	CIB	Oui	Négatif	Oui	CPS		Non		2021-12-07 09:45:23	2021-12-07 08:23:10	2021-12-07 09:44:57
796	Diourbel	SC SESEC 5	SESEC 0800	26(1,B4)	10	4.5	5		Diourbel	School-Cite Basse	Cite Basse	SCSES0800	14.6461	-16.2442	33.1476	14.887	1638869584117.jpg	https://kc.kobotoolbox.org/media/original?media_file=jgomis%2Fattachments%2F8439609f265a4012a93e47ac149f6df6%2Fe53828b6-0531-4e06-a0f7-82f1a6007a70%2F1638869584117.jpg	128620267	2021-12-07 12:53:40	651	2021-12-07	SCSES0800		9	Masculin	CITE BASSE	Oui	Négatif	Oui	CPS		Non		2021-12-07 12:53:40	2021-12-07 09:32:49	2021-12-07 09:34:10
797	Diourbel		SESEC 0801						Diourbel	School-Cite Basse	Cite Basse	SCSES0801	14.6457	-16.2442	65.7412	14.265	1638869678036.jpg	https://kc.kobotoolbox.org/media/original?media_file=jgomis%2Fattachments%2F8439609f265a4012a93e47ac149f6df6%2Fa4a98767-15c8-4492-83c3-1e63866b50f5%2F1638869678036.jpg	128620270	2021-12-07 12:53:41	652	2021-12-07	SCSES0801		10	Masculin	CITE BASSE	Oui	Négatif	Oui	CPS				2021-12-07 12:53:41	2021-12-07 09:34:20	2021-12-07 09:35:39
798	Diourbel	SC SESEC 8	SESEC 0802	71(1,G9)	61	28.5	15.25		Diourbel	School-Cite Basse	Cite Basse	SCSES0802	14.646	-16.2442	49.1659	4.875	1638869804388.jpg	https://kc.kobotoolbox.org/media/original?media_file=jgomis%2Fattachments%2F8439609f265a4012a93e47ac149f6df6%2F05fcefe8-7eed-47ad-a436-d4f819f9fc4b%2F1638869804388.jpg	128620273	2021-12-07 12:53:42	653	2021-12-07	SCSES0802		8	Féminin	CITE BASSE	Oui	Négatif	Oui	CPS		Non		2021-12-07 12:53:42	2021-12-07 09:35:42	2021-12-07 09:37:20
799	Diourbel	SC SESEC 5	SESEC 0803	35(1,C5)	4	2.5	4		Diourbel	School-Cite Basse	Cite Basse	SCSES0803	14.646	-16.2444	64.0321	11.162	1638869868502.jpg	https://kc.kobotoolbox.org/media/original?media_file=jgomis%2Fattachments%2F8439609f265a4012a93e47ac149f6df6%2Fe23211a5-26a4-47d5-a916-9870a15f7eb4%2F1638869868502.jpg	128620278	2021-12-07 12:53:43	654	2021-12-07	SCSES0803		9	Féminin	CITE BASSE	Oui	Négatif	Oui	CPS		Non		2021-12-07 12:53:43	2021-12-07 09:37:23	2021-12-07 09:38:20
800	Diourbel	SC SESEC 5	SESEC 0804	41(1,A6)	9	4	7		Diourbel	School-Cite Basse	Cite Basse	SCSES0804	14.6459	-16.2441	48.5972	7.037	1638869924353.jpg	https://kc.kobotoolbox.org/media/original?media_file=jgomis%2Fattachments%2F8439609f265a4012a93e47ac149f6df6%2F7b63f061-eca5-4731-a605-88966b3cb0db%2F1638869924353.jpg	128620282	2021-12-07 12:53:44	655	2021-12-07	SCSES0804		10	Féminin	CITE BASSE	Oui	Négatif	Oui	CPS		Non		2021-12-07 12:53:44	2021-12-07 09:38:28	2021-12-07 09:39:34
801	Diourbel	SC SESEC 5	SESEC 0805	40(1,H5)	10	6.5	6		Diourbel	School-Cite Basse	Cite Basse	SCSES0805	14.646	-16.2441	31.6415	5.95	1638870002819.jpg	https://kc.kobotoolbox.org/media/original?media_file=jgomis%2Fattachments%2F8439609f265a4012a93e47ac149f6df6%2F42ef6608-b8a0-40b0-b4d1-a552042b29eb%2F1638870002819.jpg	128620296	2021-12-07 12:53:48	656	2021-12-07	SCSES0805		10	Féminin	CITE BASSE	Oui	Négatif	Oui	CPS		Non		2021-12-07 12:53:48	2021-12-07 09:39:49	2021-12-07 09:40:38
802	Diourbel	SC SESEC 5	SESEC 0806	36(1,D5)	2	1.5	3		Diourbel	School-Cite Basse	Cite Basse	SCSES0806	14.646	-16.2442	32.8791	6.072	1638870060162.jpg	https://kc.kobotoolbox.org/media/original?media_file=jgomis%2Fattachments%2F8439609f265a4012a93e47ac149f6df6%2Fc0b09f09-3988-4c28-a948-cbe534fb9ff0%2F1638870060162.jpg	128620306	2021-12-07 12:53:49	657	2021-12-07	SCSES0806		13	Féminin		Oui	Négatif	Non			Non		2021-12-07 12:53:49	2021-12-07 09:40:40	2021-12-07 09:41:38
803	Diourbel	SC SESEC 5	SESEC 0807	34(1,B5)	4	1.5	3		Diourbel	School-Cite Basse	Cite Basse	SCSES0807	14.6459	-16.2441	47.0009	6.248	1638870457819.jpg	https://kc.kobotoolbox.org/media/original?media_file=jgomis%2Fattachments%2F8439609f265a4012a93e47ac149f6df6%2Fd7beb1f2-ffee-45fc-bdb7-2186fcf92173%2F1638870457819.jpg	128620308	2021-12-07 12:53:50	658	2021-12-07	SCSES0807		9	Féminin	CITE BASSE	Oui	Négatif	Oui	CPS		Non		2021-12-07 12:53:50	2021-12-07 09:47:21	2021-12-07 09:49:02
804	Diourbel	SC SESEC 5	SESEC 0808	27(1,C4)	13	6.5	8		Diourbel	School-Cite Basse	Cite Basse	SCSES0808	14.6458	-16.2442	42.4799	9.377	1638870564168.jpg	https://kc.kobotoolbox.org/media/original?media_file=jgomis%2Fattachments%2F8439609f265a4012a93e47ac149f6df6%2F204832ae-d858-486b-875d-4c5b45501e44%2F1638870564168.jpg	128620315	2021-12-07 12:53:52	659	2021-12-07	SCSES0808		9	Féminin	CITE BASSE	Oui	Négatif	Oui	CPS		Non		2021-12-07 12:53:52	2021-12-07 09:49:08	2021-12-07 09:50:08
805	Diourbel		SESEC 0809						Diourbel	School-Cite Basse	Cite Basse	SCSES0809	14.6459	-16.2442	23.8857	11.356	1638870632382.jpg	https://kc.kobotoolbox.org/media/original?media_file=jgomis%2Fattachments%2F8439609f265a4012a93e47ac149f6df6%2F9b979c2a-0ba1-4399-b1df-ed1403141dd3%2F1638870632382.jpg	128620319	2021-12-07 12:53:53	660	2021-12-07	SCSES0809		12	Masculin	CITE BASSE	Oui	Positif	Non			Non		2021-12-07 12:53:53	2021-12-07 09:50:11	2021-12-07 09:54:55
806	Diourbel	SC SESEC 9	SESEC 0810	63(1,G8)	14	11	3.5		Diourbel	School-Cite Basse	Cite Basse	SCSES0810	14.6459	-16.2441	49.8681	11.741	1638870693128.jpg	https://kc.kobotoolbox.org/media/original?media_file=jgomis%2Fattachments%2F8439609f265a4012a93e47ac149f6df6%2F9c2a657b-dc49-4ca9-a5e5-23c3e0975b15%2F1638870693128.jpg	128620322	2021-12-07 12:53:53	661	2021-12-07	SCSES0810		9	Masculin	CITE BASSE	Oui	Négatif	Oui	CPS		Non		2021-12-07 12:53:53	2021-12-07 09:51:11	2021-12-07 09:52:26
807	Diourbel	SC SESEC 4	SESEC 0811	26(1,B4)	5.5	2.5	6		Diourbel	School-Cite Basse	Cite Basse	SCSES0811	14.6459	-16.244	35.9975	6.638	1638870765390.jpg	https://kc.kobotoolbox.org/media/original?media_file=jgomis%2Fattachments%2F8439609f265a4012a93e47ac149f6df6%2F798265b4-f28d-40e1-907f-b6dee3b7272b%2F1638870765390.jpg	128620325	2021-12-07 12:53:54	662	2021-12-07	SCSES0811		14	Masculin	CITE BASSE	Oui	Négatif	Oui	CPS		Non		2021-12-07 12:53:54	2021-12-07 09:52:29	2021-12-07 09:53:25
808	Diourbel	SC SESEC 4	SESEC 0812	28(1,D4)	16.5	26.5	10		Diourbel	School-Cite Basse	Cite Basse	SCSES0812	14.6459	-16.2441	43.3871	4.072	1638870827621.jpg	https://kc.kobotoolbox.org/media/original?media_file=jgomis%2Fattachments%2F8439609f265a4012a93e47ac149f6df6%2F51d215f9-cf4e-45ea-9129-c9148dc75aad%2F1638870827621.jpg	128620331	2021-12-07 12:53:56	663	2021-12-07	SCSES0812		11	Masculin	CITE BASSE	Oui	Négatif	Non			Non		2021-12-07 12:53:56	2021-12-07 09:53:27	2021-12-07 09:54:27
809	Diourbel	SC SESEC 4	SESEC 0813	27(1,C4)	4.5	3.5	5		Diourbel	School-Cite Basse	Cite Basse	SCSES0813	14.6459	-16.2441	42.4301	6.467	1638870914968.jpg	https://kc.kobotoolbox.org/media/original?media_file=jgomis%2Fattachments%2F8439609f265a4012a93e47ac149f6df6%2F6fe4c3cc-d6d1-4226-969d-514e48fe2398%2F1638870914968.jpg	128620336	2021-12-07 12:53:57	664	2021-12-07	SCSES0813		11	Féminin	CITE BASSE	Oui	Négatif	Non			Non		2021-12-07 12:53:57	2021-12-07 09:54:59	2021-12-07 09:56:14
810	Diourbel	SC SESEC 4	SESEC 0814	21(1,E3)	6.5	4.5	6		Diourbel	School-Cite Basse	Cite Basse	SCSES0814	14.6459	-16.2441	47.7479	6.343	1638870993719.jpg	https://kc.kobotoolbox.org/media/original?media_file=jgomis%2Fattachments%2F8439609f265a4012a93e47ac149f6df6%2F717b3782-af5a-4b07-b0d5-01125a44abac%2F1638870993719.jpg	128620340	2021-12-07 12:53:58	665	2021-12-07	SCSES0814		13	Féminin	CITE BASSE	Oui	Négatif	Non			Non		2021-12-07 12:53:58	2021-12-07 09:56:17	2021-12-07 09:58:02
811	Diourbel	SC SESEC 4	SESEC 0815	22(1,F3)	6.5	3.5	7		Diourbel	School-Cite Basse	Cite Basse	SCSES0815	14.6459	-16.2441	45.8371	8.277	1638871102647.jpg	https://kc.kobotoolbox.org/media/original?media_file=jgomis%2Fattachments%2F8439609f265a4012a93e47ac149f6df6%2Fb1f9e77e-d541-48ee-808d-04465ae7c00a%2F1638871102647.jpg	128620343	2021-12-07 12:53:58	666	2021-12-07	SCSES0815		14	Masculin	CITE BASSE	Oui	Négatif	Non			Non		2021-12-07 12:53:58	2021-12-07 09:58:04	2021-12-07 09:59:01
812	Diourbel	SC SESEC 4	SESEC 0816	37(1,E5)	2.5	2.5	5		Diourbel	School-Cite Basse	Cite Basse	SCSES0816	14.6459	-16.2441	39.8695	5.66	1638871163935.jpg	https://kc.kobotoolbox.org/media/original?media_file=jgomis%2Fattachments%2F8439609f265a4012a93e47ac149f6df6%2Fee571b21-19c0-499d-8c37-cc1204d5476d%2F1638871163935.jpg	128620345	2021-12-07 12:53:59	667	2021-12-07	SCSES0816		14	Masculin	CITE BASSE	Oui	Négatif	Non			Non		2021-12-07 12:53:59	2021-12-07 09:59:03	2021-12-07 10:00:42
813	Diourbel		SESEC 0817						Diourbel	School-Cite Basse	Cite Basse	SCSES0817	14.6459	-16.2441	47.7036	4.834	1638870537529.jpg	https://kc.kobotoolbox.org/media/original?media_file=jgomis%2Fattachments%2F8439609f265a4012a93e47ac149f6df6%2F33cbe746-5cf1-4536-a9d4-881f90e31150%2F1638870537529.jpg	128600021	2021-12-07 11:11:35	614	2021-12-07	SCSES0817		11	Féminin	CIB	Oui	Négatif	Non			Non		2021-12-07 11:11:35	2021-12-07 09:48:22	2021-12-07 11:11:12
814	Diourbel	SC SESEC 4	SESEC 0818	36(1,D5)	11.5	9.5	7		Diourbel	School-Cite Basse	Cite Basse	SCSES0818	14.6459	-16.2441	47.7036	4.834	1638870537529.jpg	https://kc.kobotoolbox.org/media/original?media_file=jgomis%2Fattachments%2F8439609f265a4012a93e47ac149f6df6%2F33cbe746-5cf1-4536-a9d4-881f90e31150%2F1638870537529.jpg	128600021	2021-12-07 11:11:35	614	2021-12-07	SCSES0818		10	Féminin	CIB	Oui	Négatif	Oui	CPS		Non		2021-12-07 11:11:35	2021-12-07 09:48:22	2021-12-07 11:11:12
815	Diourbel	SC SESEC 4	SESEC 0819	35(1,C5)	8.5	3.5	8		Diourbel	School-Cite Basse	Cite Basse	SCSES0819	14.6459	-16.2441	47.7036	4.834	1638870537529.jpg	https://kc.kobotoolbox.org/media/original?media_file=jgomis%2Fattachments%2F8439609f265a4012a93e47ac149f6df6%2F33cbe746-5cf1-4536-a9d4-881f90e31150%2F1638870537529.jpg	128600021	2021-12-07 11:11:35	614	2021-12-07	SCSES0819		10	Masculin	CIB	Oui	Négatif	Oui	CPS		Non		2021-12-07 11:11:35	2021-12-07 09:48:22	2021-12-07 11:11:12
816	Diourbel	SC SESEC 4	SESEC 0820	34(1,B5)	21.5	10.5	10		Diourbel	School-Cite Basse	Cite Basse	SCSES0820	14.6459	-16.2441	47.7036	4.834	1638870537529.jpg	https://kc.kobotoolbox.org/media/original?media_file=jgomis%2Fattachments%2F8439609f265a4012a93e47ac149f6df6%2F33cbe746-5cf1-4536-a9d4-881f90e31150%2F1638870537529.jpg	128600021	2021-12-07 11:11:35	614	2021-12-07	SCSES0820		11	Féminin	CIB	Oui	Négatif	Non			Non		2021-12-07 11:11:35	2021-12-07 09:48:22	2021-12-07 11:11:12
817	Diourbel	SC SESEC 4	SESEC 0821	33(1,A5)	30.5	18.5	11		Diourbel	School-Cite Basse	Cite Basse	SCSES0821	14.6459	-16.2441	47.7036	4.834	1638870537529.jpg	https://kc.kobotoolbox.org/media/original?media_file=jgomis%2Fattachments%2F8439609f265a4012a93e47ac149f6df6%2F33cbe746-5cf1-4536-a9d4-881f90e31150%2F1638870537529.jpg	128600021	2021-12-07 11:11:35	614	2021-12-07	SCSES0821		10	Masculin	CIB	Oui	Négatif	Oui	CPS		Non		2021-12-07 11:11:35	2021-12-07 09:48:22	2021-12-07 11:11:12
818	Diourbel	SC SESEC 4	SESEC 0822	29(1,E4)	23.5	12.5	11		Diourbel	School-Cite Basse	Cite Basse	SCSES0822	14.6459	-16.2441	47.7036	4.834	1638870537529.jpg	https://kc.kobotoolbox.org/media/original?media_file=jgomis%2Fattachments%2F8439609f265a4012a93e47ac149f6df6%2F33cbe746-5cf1-4536-a9d4-881f90e31150%2F1638870537529.jpg	128600021	2021-12-07 11:11:35	614	2021-12-07	SCSES0822		10	Masculin	CIB	Oui	Négatif	Oui	CPS		Non		2021-12-07 11:11:35	2021-12-07 09:48:22	2021-12-07 11:11:12
819	Diourbel	SC SESEC 4	SESEC 0823	30(1,F4)	27.5	5.5	7		Diourbel	School-Cite Basse	Cite Basse	SCSES0823	14.6459	-16.2441	47.7036	4.834	1638870537529.jpg	https://kc.kobotoolbox.org/media/original?media_file=jgomis%2Fattachments%2F8439609f265a4012a93e47ac149f6df6%2F33cbe746-5cf1-4536-a9d4-881f90e31150%2F1638870537529.jpg	128600021	2021-12-07 11:11:35	614	2021-12-07	SCSES0823		10	Féminin	CIB	Oui	Négatif	Oui	CPS		Non		2021-12-07 11:11:35	2021-12-07 09:48:22	2021-12-07 11:11:12
820	Diourbel	SC SESEC 4	SESEC 0824	32(1,H4)	12.5	8.5	7		Diourbel	School-Cite Basse	Cite Basse	SCSES0824	14.6459	-16.2441	47.7036	4.834	1638870537529.jpg	https://kc.kobotoolbox.org/media/original?media_file=jgomis%2Fattachments%2F8439609f265a4012a93e47ac149f6df6%2F33cbe746-5cf1-4536-a9d4-881f90e31150%2F1638870537529.jpg	128600021	2021-12-07 11:11:35	614	2021-12-07	SCSES0824		9	Féminin	CIB	Oui	Négatif	Oui	CPS		Non		2021-12-07 11:11:35	2021-12-07 09:48:22	2021-12-07 11:11:12
821	Diourbel	SC SESEC 4	SESEC 0825	23(1,G3)	55.5	21.5	19		Diourbel	School-Cite Basse	Cite Basse	SCSES0825	14.6459	-16.2441	47.7036	4.834	1638870537529.jpg	https://kc.kobotoolbox.org/media/original?media_file=jgomis%2Fattachments%2F8439609f265a4012a93e47ac149f6df6%2F33cbe746-5cf1-4536-a9d4-881f90e31150%2F1638870537529.jpg	128600021	2021-12-07 11:11:35	614	2021-12-07	SCSES0825		10	Féminin	CIB	Oui	Négatif	Oui	CPS		Non		2021-12-07 11:11:35	2021-12-07 09:48:22	2021-12-07 11:11:12
822	Diourbel	SC SESEC 4	SESEC 0826	31(1,G4)	17.5	9.5	9		Diourbel	School-Cite Basse	Cite Basse	SCSES0826	14.6459	-16.2441	47.7036	4.834	1638870537529.jpg	https://kc.kobotoolbox.org/media/original?media_file=jgomis%2Fattachments%2F8439609f265a4012a93e47ac149f6df6%2F33cbe746-5cf1-4536-a9d4-881f90e31150%2F1638870537529.jpg	128600021	2021-12-07 11:11:35	614	2021-12-07	SCSES0826		10	Féminin	CIB	Oui	Négatif	Oui	CPS		Non		2021-12-07 11:11:35	2021-12-07 09:48:22	2021-12-07 11:11:12
823	Diourbel		SESEC 0827						Diourbel	School-Cite Basse	Cite Basse	SCSES0827	14.6459	-16.2441	47.7036	4.834	1638870537529.jpg	https://kc.kobotoolbox.org/media/original?media_file=jgomis%2Fattachments%2F8439609f265a4012a93e47ac149f6df6%2F33cbe746-5cf1-4536-a9d4-881f90e31150%2F1638870537529.jpg	128600021	2021-12-07 11:11:35	614	2021-12-07	SCSES0827		10	Féminin	CIB	Oui	Positif	Oui	CPS		Non		2021-12-07 11:11:35	2021-12-07 09:48:22	2021-12-07 11:11:12
824	Diourbel		SESEC 0828						Diourbel	School-Cite Basse	Cite Basse	SCSES0828	14.6459	-16.2441	47.7036	4.834	1638870537529.jpg	https://kc.kobotoolbox.org/media/original?media_file=jgomis%2Fattachments%2F8439609f265a4012a93e47ac149f6df6%2F33cbe746-5cf1-4536-a9d4-881f90e31150%2F1638870537529.jpg	128600021	2021-12-07 11:11:35	614	2021-12-07	SCSES0828		11	Féminin	CIB	Oui	Négatif	Non			Non		2021-12-07 11:11:35	2021-12-07 09:48:22	2021-12-07 11:11:12
825	Diourbel	SC SESEC 4	SESEC 0829	25(1,A4)	10.5	5.5	9		Diourbel	School-Cite Basse	Cite Basse	SCSES0829	14.6459	-16.2441	47.7036	4.834	1638870537529.jpg	https://kc.kobotoolbox.org/media/original?media_file=jgomis%2Fattachments%2F8439609f265a4012a93e47ac149f6df6%2F33cbe746-5cf1-4536-a9d4-881f90e31150%2F1638870537529.jpg	128600021	2021-12-07 11:11:35	614	2021-12-07	SCSES0829		11	Féminin	CIB	Oui	Négatif	Non			Non		2021-12-07 11:11:35	2021-12-07 09:48:22	2021-12-07 11:11:12
826	Diourbel	SC SESEC 4	SESEC 0830	24(1,H3)	9.5	7	10		Diourbel	School-Cite Basse	Cite Basse	SCSES0830	14.6459	-16.2441	47.7036	4.834	1638870537529.jpg	https://kc.kobotoolbox.org/media/original?media_file=jgomis%2Fattachments%2F8439609f265a4012a93e47ac149f6df6%2F33cbe746-5cf1-4536-a9d4-881f90e31150%2F1638870537529.jpg	128600021	2021-12-07 11:11:35	614	2021-12-07	SCSES0830		11	Masculin	CIB	Oui	Négatif	Non			Non		2021-12-07 11:11:35	2021-12-07 09:48:22	2021-12-07 11:11:12
827	Diourbel	SC SESEC 4	SESEC 0831	63(1,G8)	6.5	2.5	5		Diourbel	School-Cite Basse	Cite Basse	SCSES0831	14.6459	-16.2441	47.7036	4.834	1638870537529.jpg	https://kc.kobotoolbox.org/media/original?media_file=jgomis%2Fattachments%2F8439609f265a4012a93e47ac149f6df6%2F33cbe746-5cf1-4536-a9d4-881f90e31150%2F1638870537529.jpg	128600021	2021-12-07 11:11:35	614	2021-12-07	SCSES0831		10	Masculin	CIB	Oui	Négatif	Oui	CPS		Non		2021-12-07 11:11:35	2021-12-07 09:48:22	2021-12-07 11:11:12
828	Diourbel	SC SESEC 4	SESEC 0832	64(1,H8)	7.5	5.5	6		Diourbel	School-Cite Basse	Cite Basse	SCSES0832	14.6459	-16.2441	47.7036	4.834	1638870537529.jpg	https://kc.kobotoolbox.org/media/original?media_file=jgomis%2Fattachments%2F8439609f265a4012a93e47ac149f6df6%2F33cbe746-5cf1-4536-a9d4-881f90e31150%2F1638870537529.jpg	128600021	2021-12-07 11:11:35	614	2021-12-07	SCSES0832		10	Masculin	CIB	Oui	Négatif	Oui			Non		2021-12-07 11:11:35	2021-12-07 09:48:22	2021-12-07 11:11:12
829	Diourbel	SC SESEC 4	SESEC 0833	65(1,A9)	7.5	4.5	39		Diourbel	School-Cite Basse	Cite Basse	SCSES0833	14.6459	-16.2441	47.7036	4.834	1638870537529.jpg	https://kc.kobotoolbox.org/media/original?media_file=jgomis%2Fattachments%2F8439609f265a4012a93e47ac149f6df6%2F33cbe746-5cf1-4536-a9d4-881f90e31150%2F1638870537529.jpg	128600021	2021-12-07 11:11:35	614	2021-12-07	SCSES0833		11	Féminin	CIB	Oui	Négatif	Non			Non		2021-12-07 11:11:35	2021-12-07 09:48:22	2021-12-07 11:11:12
830	Diourbel	SC SESEC 4	SESEC 0834	62(1,F8)	3.5	3	6		Diourbel	School-Cite Basse	Cite Basse	SCSES0834	14.646	-16.2441	-15.2586	18.393	1638871296252.jpg	https://kc.kobotoolbox.org/media/original?media_file=jgomis%2Fattachments%2F8439609f265a4012a93e47ac149f6df6%2F36efa618-1f3a-4637-81d0-bbb9880c2cb1%2F1638871296252.jpg	128620346	2021-12-07 12:54:00	668	2021-12-07	SCSES0834		9	Féminin	CITE BASSE	Oui	Négatif	Oui	CPS		Non		2021-12-07 12:54:00	2021-12-07 10:00:44	2021-12-07 10:02:26
831	Diourbel	SC SESEC 4	SESEC 0835	61(1,E8)	6.5	6.5	6		Diourbel	School-Cite Basse	Cite Basse	SCSES0835	14.646	-16.244	38.0645	6.511	1638871365756.jpg	https://kc.kobotoolbox.org/media/original?media_file=jgomis%2Fattachments%2F8439609f265a4012a93e47ac149f6df6%2F26b4b8a1-92c4-4a5a-832e-d97b5da12dd0%2F1638871365756.jpg	128620349	2021-12-07 12:54:01	669	2021-12-07	SCSES0835		13	Féminin	CITE BASSE		Négatif	Oui	CPS		Non		2021-12-07 12:54:01	2021-12-07 10:02:30	2021-12-07 10:03:28
832	Diourbel		SESEC 0836						Diourbel	School-Cite Basse	Cite Basse	SCSES0836	14.6459	-16.2441	35.7891	4.216	1638871430605.jpg	https://kc.kobotoolbox.org/media/original?media_file=jgomis%2Fattachments%2F8439609f265a4012a93e47ac149f6df6%2F91c38726-fce8-45f2-a3d5-1154b309d9fd%2F1638871430605.jpg	128620373	2021-12-07 12:54:09	670	2021-12-07	SCSES0836		10	Masculin	CITE BASSE	Oui	Positif	Oui	CPS		Non		2021-12-07 12:54:09	2021-12-07 10:03:30	2021-12-07 10:07:45
833	Diourbel	SC SESEC 4	SESEC 0837	60(1,D8)	25.5	7.5	7		Diourbel	School-Cite Basse	Cite Basse	SCSES0837	14.6459	-16.2441	35.7665	6.487	1638871489970.jpg	https://kc.kobotoolbox.org/media/original?media_file=jgomis%2Fattachments%2F8439609f265a4012a93e47ac149f6df6%2F5c8f50f2-2a52-4236-85a5-cfef7fa49870%2F1638871489970.jpg	128620377	2021-12-07 12:54:10	671	2021-12-07	SCSES0837		15	Féminin	CITE BASSE	Oui	Négatif	Oui	CPS		Non		2021-12-07 12:54:10	2021-12-07 10:04:32	2021-12-07 10:05:37
834	Diourbel	SC SESEC 4	SESEC 0838	69(1,E9)	6.5	5.5	6		Diourbel	School-Cite Basse	Cite Basse	SCSES0838	14.6459	-16.2441	42.3346	4.176	1638871565039.jpg	https://kc.kobotoolbox.org/media/original?media_file=jgomis%2Fattachments%2F8439609f265a4012a93e47ac149f6df6%2F66f6e86c-4843-4f47-ba4b-c5f2536efba2%2F1638871565039.jpg	128620379	2021-12-07 12:54:10	672	2021-12-07	SCSES0838		11	Féminin	CITE BASSE	Oui	Négatif	Non			Non		2021-12-07 12:54:10	2021-12-07 10:05:40	2021-12-07 10:07:09
835	Diourbel	SC SESEC 4	SESEC 0839	67(1,C9)	18	7.5	6		Diourbel	School-Cite Basse	Cite Basse	SCSES0839	14.6459	-16.2442	24.8947	5.277	1638871691601.jpg	https://kc.kobotoolbox.org/media/original?media_file=jgomis%2Fattachments%2F8439609f265a4012a93e47ac149f6df6%2F53f06d1a-9ddb-4805-982c-61a9f05098b9%2F1638871691601.jpg	128620385	2021-12-07 12:54:11	673	2021-12-07	SCSES0839		10	Masculin	CITE BASSE	Oui	Négatif	Oui	CPS		Non		2021-12-07 12:54:11	2021-12-07 10:07:57	2021-12-07 10:09:06
836	Diourbel	SC SESEC 4	SESEC 0840	55(1,G7)	7.5	6.5	7		Diourbel	School-Cite Basse	Cite Basse	SCSES0840	14.6459	-16.2441	42.0166	6.364	1638871767087.jpg	https://kc.kobotoolbox.org/media/original?media_file=jgomis%2Fattachments%2F8439609f265a4012a93e47ac149f6df6%2Fec9a869e-cbed-4de1-ac23-82c437ad664c%2F1638871767087.jpg	128620387	2021-12-07 12:54:12	674	2021-12-07	SCSES0840		11	Masculin	CITE BASSE	Oui	Négatif	Non			Non		2021-12-07 12:54:12	2021-12-07 10:09:10	2021-12-07 10:11:58
837	Diourbel	SC SESEC 4	SESEC 0841	56(1,H7)	7.5	6.5	6		Diourbel	School-Cite Basse	Cite Basse	SCSES0841	14.6459	-16.2441	42.2164	5.777	1638871941836.jpg	https://kc.kobotoolbox.org/media/original?media_file=jgomis%2Fattachments%2F8439609f265a4012a93e47ac149f6df6%2F38bf4cfd-7f2e-492a-b871-15127a0d77e1%2F1638871941836.jpg	128620389	2021-12-07 12:54:13	675	2021-12-07	SCSES0841		9	Masculin	CITE BASSE	Oui	Négatif	Oui	CPS		Non		2021-12-07 12:54:13	2021-12-07 10:12:05	2021-12-07 10:13:18
838	Diourbel	SC SESEC 4	SESEC 0842	57(1,A8)	13.5	5.5	8		Diourbel	School-Cite Basse	Cite Basse	SCSES0842	14.6458	-16.2442	36.9368	17.005	1638872032889.jpg	https://kc.kobotoolbox.org/media/original?media_file=jgomis%2Fattachments%2F8439609f265a4012a93e47ac149f6df6%2F1cf6b3b5-85d1-4289-a07a-fb8c406bbb17%2F1638872032889.jpg	128620392	2021-12-07 12:54:13	676	2021-12-07	SCSES0842		12	Féminin	CITE BASSE	Oui	Négatif	Non			Non		2021-12-07 12:54:13	2021-12-07 10:13:39	2021-12-07 10:14:37
839	Diourbel	SC SESEC 8	SESEC 0843	75(1,C10)	105	29.5	13.25		Diourbel	School-Cite Basse	Cite Basse	SCSES0843	14.6459	-16.2441	33.452	7.88	1638872101056.jpg	https://kc.kobotoolbox.org/media/original?media_file=jgomis%2Fattachments%2F8439609f265a4012a93e47ac149f6df6%2Fe9b99473-3209-436b-8228-c29ba1db24e9%2F1638872101056.jpg	128620394	2021-12-07 12:54:14	677	2021-12-07	SCSES0843		11	Masculin	CITE BASSE	Oui	Négatif	Non			Non		2021-12-07 12:54:14	2021-12-07 10:14:45	2021-12-07 10:15:41
840	Diourbel	SC SESEC 4	SESEC 0844	58(1,B8)	7.5	5.5	8		Diourbel	School-Cite Basse	Cite Basse	SCSES0844	14.6459	-16.2441	31.9445	11.638	1638872160669.jpg	https://kc.kobotoolbox.org/media/original?media_file=jgomis%2Fattachments%2F8439609f265a4012a93e47ac149f6df6%2Fc640ae80-6ca5-4525-8ea3-a67e8fa1dee1%2F1638872160669.jpg	128620397	2021-12-07 12:54:15	678	2021-12-07	SCSES0844		14	Féminin	CITE BASSE	Oui	Négatif	Non			Non		2021-12-07 12:54:15	2021-12-07 10:15:43	2021-12-07 10:16:49
841	Diourbel	SC SESEC 4	SESEC 0845	59(1,C8)	4.5	3.5	6		Diourbel	School-Cite Basse	Cite Basse	SCSES0845	14.6459	-16.2441	36.859	5.681	1638872229404.jpg	https://kc.kobotoolbox.org/media/original?media_file=jgomis%2Fattachments%2F8439609f265a4012a93e47ac149f6df6%2F6ce45bf7-68c4-43e8-b477-6f90dd42bff0%2F1638872229404.jpg	128620399	2021-12-07 12:54:16	679	2021-12-07	SCSES0845		10	Féminin	CITE BASSE	Oui	Négatif	Oui	CPS		Non		2021-12-07 12:54:16	2021-12-07 10:16:51	2021-12-07 10:17:53
842	Diourbel		SESEC 0846						Diourbel	School-Cite Basse	Cite Basse	SCSES0846	14.6459	-16.2441	43.9326	9.737	1638872298422.jpg	https://kc.kobotoolbox.org/media/original?media_file=jgomis%2Fattachments%2F8439609f265a4012a93e47ac149f6df6%2Fbfadc619-0ff0-46be-b2fe-16505691248b%2F1638872298422.jpg	128620403	2021-12-07 12:54:16	680	2021-12-07	SCSES0846		9	Féminin	CITE BASSE	Oui	Négatif	Oui	CPS		Non		2021-12-07 12:54:16	2021-12-07 10:18:04	2021-12-07 10:19:03
843	Diourbel	SC SESEC 4	SESEC 0847	71(1,G9)	12.5	5.5	6		Diourbel	School-Cite Basse	Cite Basse	SCSES0847	14.6459	-16.2441	53.2002	4.763	1638872364252.jpg	https://kc.kobotoolbox.org/media/original?media_file=jgomis%2Fattachments%2F8439609f265a4012a93e47ac149f6df6%2Fddc42cd5-1707-4513-8dd5-ed0167d02f09%2F1638872364252.jpg	128620405	2021-12-07 12:54:17	681	2021-12-07	SCSES0847		10	Féminin	CITE BASSE	Oui	Négatif	Oui	CPS		Non		2021-12-07 12:54:17	2021-12-07 10:19:07	2021-12-07 10:20:09
844	Diourbel	SC SESEC 4	SESEC 0848	70(1,F9)	11.5	10.5	7		Diourbel	School-Cite Basse	Cite Basse	SCSES0848	14.6459	-16.2441	33.1183	6.192	1638872433786.jpg	https://kc.kobotoolbox.org/media/original?media_file=jgomis%2Fattachments%2F8439609f265a4012a93e47ac149f6df6%2F7fbd4b98-5f94-4e50-ba00-8bfc26e73ca4%2F1638872433786.jpg	128620406	2021-12-07 12:54:17	682	2021-12-07	SCSES0848		13	Féminin	CITE BASSE	Oui	Négatif	Non			Non		2021-12-07 12:54:17	2021-12-07 10:20:11	2021-12-07 10:21:20
845	Diourbel	SC SESEC 4	SESEC 0849	68(1,D9)	5.5	4.5	6		Diourbel	School-Cite Basse	Cite Basse	SCSES0849	14.6461	-16.2441	42.1014	14.524	1638873478303.jpg	https://kc.kobotoolbox.org/media/original?media_file=jgomis%2Fattachments%2F8439609f265a4012a93e47ac149f6df6%2Fbd794edf-af7c-4541-ae76-072ad5fa252a%2F1638873478303.jpg	128620408	2021-12-07 12:54:18	683	2021-12-07	SCSES0849		12	Masculin	CITE BASSE	Oui	Négatif	Non			Non		2021-12-07 12:54:18	2021-12-07 10:21:23	2021-12-07 10:39:16
[truncated: 2,940 more rows]

## Sheet: justsamples
district	Site	ID	panLDH	hrp2	hrp2conc	Analyte 42	Analyte 43	PET-PCR	CT	RDT	panLDHbi	logHRP2
Diourbel	#REF!	SCSES0001	21	9.5	1.32687	18.5	6			Negative	Negative	0.122828
Diourbel	#REF!	SCSES0002	120	82.5	8.47398	23	69			Negative	Negative	0.928088
Diourbel	#REF!	SCSES0003	9	7.5	1.15235	18	5			Negative	Negative	0.0615828
[truncated: 3,597 more rows]
